# Supplementary material for: Supercapacitor Performance of Magnetite Nanoparticles Enhanced by a Catecholate Dispersant: Experiment and Theory
Source: Molecules. 2023 Feb 6;28(4):1562. doi: 10.3390/molecules28041562 (PMC9964791; doi:10.3390/molecules28041562)
Supplement: Supplementary file 1 [file molecules-28-01562-s001.zip]

Archive with 41 entries (25 files):
- SI/Fe3O4_adsorption/
- SI/Fe3O4_adsorption/BA/
- SI/Fe3O4_adsorption/BA/Carboxyl_fig9A/
- SI/Fe3O4_adsorption/BA/Carboxyl_fig9A/POSCAR
- SI/Fe3O4_adsorption/BA/Hydrogen_fig9B/
- SI/Fe3O4_adsorption/BA/Hydrogen_fig9B/POSCAR
- SI/Fe3O4_adsorption/BA/INCAR
- SI/Fe3O4_adsorption/BA/KPOINTS
- SI/Fe3O4_adsorption/BA/nonadsorbed/
- SI/Fe3O4_adsorption/BA/nonadsorbed/POSCAR
- SI/Fe3O4_adsorption/DHBA/
- SI/Fe3O4_adsorption/DHBA/Bridging_bidentate_fig7B/
- SI/Fe3O4_adsorption/DHBA/Bridging_bidentate_fig7B/POSCAR
- SI/Fe3O4_adsorption/DHBA/Carboxyl_fig7C/
- SI/Fe3O4_adsorption/DHBA/Carboxyl_fig7C/POSCAR
- SI/Fe3O4_adsorption/DHBA/Chelating_bidentate_fig7A/
- SI/Fe3O4_adsorption/DHBA/Chelating_bidentate_fig7A/POSCAR
- SI/Fe3O4_adsorption/DHBA/Fe_detached_fig7D/
- SI/Fe3O4_adsorption/DHBA/Fe_detached_fig7D/POSCAR
- SI/Fe3O4_adsorption/DHBA/INCAR
- SI/Fe3O4_adsorption/DHBA/KPOINTS
- SI/Fe3O4_adsorption/DHBA/Nonadsorbed/
- SI/Fe3O4_adsorption/DHBA/Nonadsorbed/POSCAR
- SI/Fe3O4_bulk/
- SI/Fe3O4_bulk/INCAR
- SI/Fe3O4_bulk/KPOINTS
- SI/Fe3O4_bulk/POSCAR
- SI/Fe3O4_surface/
- SI/Fe3O4_surface/15_layer/
- SI/Fe3O4_surface/15_layer/INCAR
- SI/Fe3O4_surface/15_layer/KPOINTS
- SI/Fe3O4_surface/15_layer/POSCAR
- SI/Fe3O4_surface/23_layer/
- SI/Fe3O4_surface/23_layer/INCAR
- SI/Fe3O4_surface/23_layer/KPOINTS
- SI/Fe3O4_surface/23_layer/POSCAR
- SI/Fe3O4_surface/9_layer/
- SI/Fe3O4_surface/9_layer/INCAR
- SI/Fe3O4_surface/9_layer/KPOINTS
- SI/Fe3O4_surface/9_layer/POSCAR
- SI/README
