# Supplementary material for: Supercapacitor Performance of Magnetite Nanoparticles Enhanced by a Catecholate Dispersant: Experiment and Theory
Source: Molecules. 2023 Feb 6;28(4):1562. doi: 10.3390/molecules28041562 (PMC9964791; doi:10.3390/molecules28041562)
Supplement: Supplementary file 1 [file molecules-28-01562-s001.zip › SI/Fe3O4_adsorption/BA/Carboxyl_fig9A/POSCAR]

BA Chelating                            
   1.00000000000000     
    16.9056854248000015    0.0000000000000000    0.0000000000000000
     0.0000000000000000   16.9056854248000015    0.0000000000000000
     0.0000000000000000    0.0000000000000000   33.8113708496000029
   C    Fe   H    Fe   O 
     7    80     6    40   162
Selective dynamics
Direct
  0.4049183626945315  0.4041924845388370  0.6739990354881986   T   T   T
  0.4530734744203427  0.4505917317604744  0.6985844463418219   T   T   T
  0.3512394967537486  0.3500028219968920  0.6904517724049865   T   T   T
  0.4474585077671098  0.4427718253158675  0.7394918790843068   T   T   T
  0.3460863602552126  0.3423276029410205  0.7314014841773090   T   T   T
  0.3941137084006243  0.3886544700699490  0.7558981088795316   T   T   T
  0.4105870093227492  0.4123920537072999  0.6307096853528354   T   T   T
  0.1184768124446869  0.0000613905099740  0.3451487173920378   T   T   T
  0.1206100228196653  0.4945046171925958  0.3422052398454368   T   T   T
  0.6186160133000362 -0.0000601865998776  0.3450485015384001   T   T   T
  0.6205651483937248  0.4946023154719121  0.3422204421004759   T   T   T
  0.1225713119999980  0.1225713119999980  0.4067232009999984   F   F   F
  0.1225713119999980  0.6225712900000033  0.4067232009999984   F   F   F
  0.6225712900000033  0.1225713119999980  0.4067232009999984   F   F   F
  0.6225712900000033  0.6225712900000033  0.4067232009999984   F   F   F
  0.3744038817879818  0.4952639325611984  0.4697718173539254   T   T   T
  0.3744026048741585  0.9958885346493095  0.4669630803044203   T   T   T
  0.8712359668424005  0.5012547920812103  0.4702967210673748   T   T   T
  0.8767784319126647  0.9938537158095360  0.4671537513499034   T   T   T
  0.2513631054813691  0.3705810692707230  0.3432971617785563   T   T   T
  0.2494803902286545  0.8746723840521125  0.3403724795869812   T   T   T
  0.7510430019094818  0.3707140851608594  0.3430816385410737   T   T   T
  0.7496712754820056  0.8746788408769580  0.3403135159037608   T   T   T
  0.4975000020000024  0.4975000020000024  0.4062500000000000   F   F   F
  0.4975000020000024  0.9975000020000024  0.4062500000000000   F   F   F
  0.9975000020000024  0.4975000020000024  0.4062500000000000   F   F   F
  0.9975000020000024  0.9975000020000024  0.4062500000000000   F   F   F
  0.3724286850000027  0.3724286850000027  0.4057767990000016   F   F   F
  0.3724286850000027  0.8724287149999981  0.4057767990000016   F   F   F
  0.8724287149999981  0.3724286850000027  0.4057767990000016   F   F   F
  0.8724287149999981  0.8724287149999981  0.4057767990000016   F   F   F
  0.3758230008468760  0.2486888791371748  0.3399515230481596   T   T   T
  0.3735980432387615  0.7516587371220297  0.3415238305472063   T   T   T
  0.8757059131310880  0.2486206873957843  0.3398940168585062   T   T   T
  0.8736830563492579  0.7515537105261144  0.3417390290159508   T   T   T
  0.2448066134166695  0.1218638055923115  0.4717559483055005   T   T   T
  0.2443935823157206  0.6195900367946464  0.4708271490657706   T   T   T
  0.7448291805984761  0.1200057554671794  0.4724969019882924   T   T   T
  0.7448828045872171  0.6207029749173814  0.4713838721347088   T   T   T
  0.4895490551529896  0.2524142423675863  0.2824358345972230   T   T   T
  0.4879574520403609  0.7532218493162055  0.2829290924535771   T   T   T
  0.9891940319162156  0.2525993461821301  0.2825213864157365   T   T   T
  0.9878756850554327  0.7534131076665911  0.2829547747885279   T   T   T
  0.0065343582014656  0.2414217967670426  0.5293697337799135   T   T   T
  0.0082404527697392  0.7421552858642275  0.5300960356669120   T   T   T
  0.4983090031543196  0.2453857763594037  0.5290392261176244   T   T   T
  0.5025595233524704  0.7442551889204313  0.5319674351845579   T   T   T
  0.3636224163492218  0.1200546430103331  0.2823841605295955   T   T   T
  0.3667497555627796  0.6214697969169579  0.2833391246266052   T   T   T
  0.8634236252246827  0.1200399155220656  0.2823436213269032   T   T   T
  0.8671548639960007  0.6217851313614247  0.2833250499146697   T   T   T
  0.4939751995959076  0.3803856636130575  0.4675348794286547   T   T   T
  0.4998491804240593  0.8747457691059635  0.4704151709765545   T   T   T
  0.9977251130089946  0.3747665424927848  0.4670842100069307   T   T   T
  0.9991567014770540  0.8728818962980568  0.4695008060546134   T   T   T
  0.3736710588516504  0.1266695426810805  0.5301908189086530   T   T   T
  0.3727838399769743  0.6308039145199836  0.5285969601382958   T   T   T
  0.8767798282526811  0.1262934899813154  0.5296560769622057   T   T   T
  0.8736163524977530  0.6345712144008605  0.5301044526507052   T   T   T
  0.2512002274499811  0.4916014474456366  0.2811733721813446   T   T   T
  0.2522019056573061  0.9878761139173114  0.2833106131621219   T   T   T
  0.7512573281460367  0.4920282346570397  0.2811137719665456   T   T   T
  0.7521339078918503  0.9877346480681177  0.2832391131082235   T   T   T
  0.2421534676044290  0.0064327082445878  0.5295954677777949   T   T   T
  0.2427324231403745  0.5030762055906441  0.5295852157218048   T   T   T
  0.7424761879489378  0.0050771372236725  0.5289721586497990   T   T   T
  0.7391987684866512  0.5121250386690381  0.5325911378925329   T   T   T
  0.1202246722725029  0.3647608031699783  0.2837035766296930   T   T   T
  0.1192279394027123  0.8642032712497625  0.2830210939742570   T   T   T
  0.6201088964698998  0.3649653913615470  0.2836173356148896   T   T   T
  0.6192107013502872  0.8640383150483594  0.2830192692976773   T   T   T
  0.1315854635929339  0.3739537605637875  0.5293186234562253   T   T   T
  0.1318110104931680  0.8743345027960118  0.5304141622442319   T   T   T
  0.6191806818246521  0.3814428492817848  0.5299774312422103   T   T   T
  0.6278767432645207  0.8761640877696302  0.5297298654607946   T   T   T
  0.1215154725549569  0.2439275026450184  0.4713158372845865   T   T   T
  0.1204339901648815  0.7452337906180930  0.4723221757754256   T   T   T
  0.6239807716769292  0.2498003073811323  0.4702465320245713   T   T   T
  0.6240456850234872  0.7464452583234072  0.4701840298272384   T   T   T
 -0.0038722788988251  0.1218801950438415  0.3427781028708988   T   T   T
 -0.0008896511072947  0.6206537917236206  0.3455174819499895   T   T   T
  0.4961635730287817  0.1218123921246823  0.3426110248525830   T   T   T
  0.4990964208065271  0.6207211117448602  0.3452982291231178   T   T   T
  0.2475000020000024  0.2475000020000024  0.4062500000000000   F   F   F
  0.2475000020000024  0.7475000020000024  0.4062500000000000   F   F   F
  0.7475000020000024  0.2475000020000024  0.4062500000000000   F   F   F
  0.7475000020000024  0.7475000020000024  0.4062500000000000   F   F   F
  0.4941859043093331  0.4923793581567851  0.6850705113461317   T   T   T
  0.3143545624178815  0.3146989671957811  0.6707309886514101   T   T   T
  0.4846369518153688  0.4789209885717413  0.7587289548084847   T   T   T
  0.3045371298071449  0.3002369744058428  0.7443557055842708   T   T   T
  0.3899036109891758  0.3826123962565744  0.7879861383674823   T   T   T
  0.7534770514930912  0.3516416144418038  0.5663728124448894   T   T   T
  0.4363355039999988  0.1867601719999996  0.4358980060000022   F   F   F
  0.4363355039999988  0.6867601869999973  0.4358980060000022   F   F   F
  0.9363355039999988  0.1867601719999996  0.4358980060000022   F   F   F
  0.9363355039999988  0.6867601869999973  0.4358980060000022   F   F   F
  0.0586644970000023  0.3082398179999970  0.3766019939999978   F   F   F
  0.0586644970000023  0.8082398179999970  0.3766019939999978   F   F   F
  0.5586645010000026  0.3082398179999970  0.3766019939999978   F   F   F
  0.5586645010000026  0.8082398179999970  0.3766019939999978   F   F   F
  0.3082398179999970  0.0586644970000023  0.3766019939999978   F   F   F
  0.3082398179999970  0.5586645010000026  0.3766019939999978   F   F   F
  0.8082398179999970  0.0586644970000023  0.3766019939999978   F   F   F
  0.8082398179999970  0.5586645010000026  0.3766019939999978   F   F   F
  0.4348734936768021  0.4353449242120132  0.3068159743641068   T   T   T
  0.4354166308889982  0.9353941235623342  0.3067953507280247   T   T   T
  0.9347344186995040  0.4353272384943655  0.3068656062615502   T   T   T
  0.9353534608923050  0.9354153687276445  0.3067498291775841   T   T   T
  0.4185814486738633  0.4249695358084004  0.5601204773912883   T   T   T
  0.3981246726118187  0.9013638019521155  0.5397679735474062   T   T   T
  0.9144327634914841  0.4184903372175683  0.5385712262171171   T   T   T
  0.9039572312743912  0.8994280649952343  0.5392080312277725   T   T   T
  0.3078385446604536  0.3073511971449808  0.5031776417751578   T   T   T
  0.3019631044212788  0.8041655994200513  0.5034110033820501   T   T   T
  0.8113909622601143  0.3009158746274621  0.5034091391049843   T   T   T
  0.8018000143452441  0.8037842144914136  0.5052067322348859   T   T   T
  0.1922128634720328  0.1910901456385101  0.3075272876778052   T   T   T
  0.1907781008135676  0.6921244463366759  0.3083831991660412   T   T   T
  0.6921318956937738  0.1910689874521693  0.3075578479109436   T   T   T
  0.6909893259828661  0.6921736937666112  0.3083958504338186   T   T   T
  0.0912479980837712  0.0909147970883265  0.2731751538479337   T   T   T
  0.0903851455931081  0.5929938630586661  0.2731421313798966   T   T   T
  0.5918706142560848  0.0910419873619506  0.2730539812239976   T   T   T
  0.5909392015433642  0.5935199699377961  0.2731366345692068   T   T   T
  0.0601476281706121  0.0588141119951253  0.5056871109885854   T   T   T
  0.0599534941671288  0.5597775868747855  0.5059395365784346   T   T   T
  0.5594833928818367  0.0616032765530095  0.5049520524013176   T   T   T
  0.5602489948212135  0.5628872085110627  0.5055433571620994   T   T   T
  0.1867601719999996  0.4363355039999988  0.4358980060000022   F   F   F
  0.1867601719999996  0.9363355039999988  0.4358980060000022   F   F   F
  0.6867601869999973  0.4363355039999988  0.4358980060000022   F   F   F
  0.6867601869999973  0.9363355039999988  0.4358980060000022   F   F   F
  0.1331504362859485  0.4896944696631374  0.2739822652531314   T   T   T
  0.1303292613242913  0.9875039644015594  0.2811990871020641   T   T   T
  0.6330456784326975  0.4898522874874634  0.2740211032237748   T   T   T
  0.6302194021103280  0.9873023723863775  0.2812308986998778   T   T   T
  0.1233114918418004  0.2603582034965216  0.5290198199209519   T   T   T
  0.1262370963321939  0.7608521356325707  0.5301172882664386   T   T   T
  0.6105503201259282  0.2639935600733943  0.5286706434345358   T   T   T
  0.6166403708689415  0.7585571475894388  0.5282215943926621   T   T   T
  0.2371317747533449  0.3777598152935543  0.2847098799222950   T   T   T
  0.2328852174858691  0.8710865149946356  0.2824183466026454   T   T   T
  0.7370767536556312  0.3778492641041001  0.2847213429066455   T   T   T
  0.7327952977952048  0.8708767647793504  0.2824334127411640   T   T   T
  0.2462496785000504  0.3796859149105826  0.5321397667042909   T   T   T
  0.2515869455551932  0.8799363060586389  0.5360698461059015   T   T   T
  0.7511171667986752  0.3733390103524764  0.5396309538612768   T   T   T
  0.7429200044552891  0.8774871047201986  0.5358076198416081   T   T   T
  0.1269618270000024  0.2430319639999965  0.4085584879999971   F   F   F
  0.1269618270000024  0.7430319790000013  0.4085584879999971   F   F   F
  0.6269618270000024  0.2430319639999965  0.4085584879999971   F   F   F
  0.6269618270000024  0.7430319790000013  0.4085584879999971   F   F   F
  0.1225943284985238  0.1188756875122340  0.3365950284604893   T   T   T
  0.1175259418478820  0.6222504439314914  0.3369182624314090   T   T   T
  0.6226735069119002  0.1187276619052558  0.3367098883214681   T   T   T
  0.6176018985231826  0.6224913924542668  0.3371289629145617   T   T   T
  0.4992318491157416  0.5015547648688105  0.3408032029131699   T   T   T
  0.5007078546886302  0.9976612528401669  0.3414091682587209   T   T   T
 -0.0006894539443235  0.5014860151902520  0.3406164138057120   T   T   T
  0.0005947181915302  0.9976389831562972  0.3413462472552617   T   T   T
  0.1253833361131288  0.1244724079538226  0.4714782785701128   T   T   T
  0.1251106070113660  0.6248214924365716  0.4716000934575387   T   T   T
  0.6252047703629751  0.1279220103818902  0.4716536148758854   T   T   T
  0.6249231034537794  0.6273352863114711  0.4710161199598407   T   T   T
  0.0024377829999978  0.1213363860000030  0.4037051800000029   F   F   F
  0.0024377829999978  0.6213364010000006  0.4037051800000029   F   F   F
  0.5024377700000002  0.1213363860000030  0.4037051800000029   F   F   F
  0.5024377700000002  0.6213364010000006  0.4037051800000029   F   F   F
  0.2447622701827069  0.2445732494763991  0.4665052091122012   T   T   T
  0.2439928471586808  0.7424060493195659  0.4662077165619793   T   T   T
  0.7439866101219671  0.2457438102627353  0.4671586531365390   T   T   T
  0.7428992529397505  0.7448891426269735  0.4662624418007033   T   T   T
  0.1213363860000030  0.0024377829999978  0.4037051800000029   F   F   F
  0.1213363860000030  0.5024377700000002  0.4037051800000029   F   F   F
  0.6213364010000006  0.0024377829999978  0.4037051800000029   F   F   F
  0.6213364010000006  0.5024377700000002  0.4037051800000029   F   F   F
  0.1263862256576755  0.4905836035602167  0.5345964814426344   T   T   T
  0.1276489605372072  0.9906701076827145  0.5345594607772497   T   T   T
  0.6254745655506486  0.4960776840958794  0.5358210478521057   T   T   T
  0.6257974906890286  0.9918024792047532  0.5330683659145303   T   T   T
  0.2430319639999965  0.1269618270000024  0.4085584879999971   F   F   F
  0.2430319639999965  0.6269618270000024  0.4085584879999971   F   F   F
  0.7430319790000013  0.1269618270000024  0.4085584879999971   F   F   F
  0.7430319790000013  0.6269618270000024  0.4085584879999971   F   F   F
  0.3736636040000008  0.4925622049999987  0.4087948199999971   F   F   F
  0.3736636040000008  0.9925621750000033  0.4087948199999971   F   F   F
  0.8736636040000008  0.4925622049999987  0.4087948199999971   F   F   F
  0.8736636040000008  0.9925621750000033  0.4087948199999971   F   F   F
  0.3707073494305598  0.3699609439929223  0.3411225056958980   T   T   T
  0.3697779820288135  0.8704010741782718  0.3411066371459168   T   T   T
  0.8701754069074151  0.3698645110102434  0.3411799376541231   T   T   T
  0.8696826429446897  0.8704975847335439  0.3410749855226203   T   T   T
  0.2516453175161327  0.2514624739043568  0.3458219946856408   T   T   T
  0.2512309086862322  0.7507561181804530  0.3462517004815367   T   T   T
  0.7511210820927154  0.2515373835040003  0.3460398611261655   T   T   T
  0.7507546040671438  0.7509125638057120  0.3464022735684036   T   T   T
  0.3752100803841901  0.3714184215598402  0.4707514993069647   T   T   T
  0.3727231245478358  0.8770293058577191  0.4752923067583444   T   T   T
  0.8776800470014284  0.3738689108512530  0.4757894268907613   T   T   T
  0.8716927742842702  0.8755136238351484  0.4759005540929789   T   T   T
  0.2519680260000001  0.3680381770000025  0.4039415120000029   F   F   F
  0.2519680260000001  0.8680381770000025  0.4039415120000029   F   F   F
  0.7519680260000001  0.3680381770000025  0.4039415120000029   F   F   F
  0.7519680260000001  0.8680381770000025  0.4039415120000029   F   F   F
  0.4986362632091739  0.4976347021331048  0.4709973247705337   T   T   T
  0.4939356927863061  0.9957701731727335  0.4714472992886005   T   T   T
  0.9939225312737903  0.4937967708193495  0.4723101734283180   T   T   T
  0.9946022825190348  0.9969224097718900  0.4710229993076850   T   T   T
  0.3680381770000025  0.2519680260000001  0.4039415120000029   F   F   F
  0.3680381770000025  0.7519680260000001  0.4039415120000029   F   F   F
  0.8680381770000025  0.2519680260000001  0.4039415120000029   F   F   F
  0.8680381770000025  0.7519680260000001  0.4039415120000029   F   F   F
  0.4925622049999987  0.3736636040000008  0.4087948199999971   F   F   F
  0.4925622049999987  0.8736636040000008  0.4087948199999971   F   F   F
  0.9925621750000033  0.3736636040000008  0.4087948199999971   F   F   F
  0.9925621750000033  0.8736636040000008  0.4087948199999971   F   F   F
  0.3714744004317383  0.2338149910355458  0.2824909385692727   T   T   T
  0.3705816219654045  0.7343121679175426  0.2835584617780647   T   T   T
  0.8710187931078877  0.2339121918367749  0.2824337855735173   T   T   T
  0.8702924413280111  0.7345552336702168  0.2837152082308860   T   T   T
  0.1196606161136472  0.3710011082626452  0.4679167995018932   T   T   T
  0.1265552355811775  0.8704465171802941  0.4694378767648126   T   T   T
  0.6193801154967374  0.3708654031791553  0.4668430907507835   T   T   T
  0.6248024928774765  0.8701599653401625  0.4691766302721016   T   T   T
  0.3810328959393102  0.2451132431824144  0.5329631419666295   T   T   T
  0.3793048671307150  0.7488294205909619  0.5344694392243374   T   T   T
  0.8803752623827098  0.2428325113191033  0.5345190988192591   T   T   T
  0.8794480849227736  0.7516780755944774  0.5362014427734280   T   T   T
  0.3714894099010941  0.1197401867489259  0.4681204289950194   T   T   T
  0.3713251833989773  0.6242516578108906  0.4690986504465701   T   T   T
  0.8712283488984927  0.1201636274356881  0.4686619510545076   T   T   T
  0.8696857121446016  0.6261315446302935  0.4693282579230089   T   T   T
  0.2532404611215185  0.0017265423230784  0.4673409766628120   T   T   T
  0.2500021951769403  0.5017885152486383  0.4674774956228366   T   T   T
  0.7528606920987553  0.0007704402264386  0.4673939407369418   T   T   T
  0.7495354816655824  0.5007526489899857  0.4694347556632435   T   T   T
  0.3694430002926291  0.1241052052625486  0.3430997292866330   T   T   T
  0.3748907454033605  0.6234923069498362  0.3442010453124537   T   T   T
  0.8691511621918142  0.1242210915769827  0.3430135689263455   T   T   T
  0.8747894658750083  0.6235082419691712  0.3441234838136955   T   T   T
  0.2469879064064602  0.1152039925840635  0.2766650480102687   T   T   T
  0.2472647134813672  0.6144129165508587  0.2784464334380102   T   T   T
  0.7465052969229049  0.1151208708644322  0.2765894819481999   T   T   T
  0.7470378537275395  0.6144266389120515  0.2783444130550572   T   T   T
  0.2607791460848017  0.1231773440292857  0.5298418347370041   T   T   T
  0.2619300584900590  0.6195429503706573  0.5295425840676379   T   T   T
  0.7620927602810769  0.1215169014306485  0.5304789745539007   T   T   T
  0.7589383348364924  0.6303900402760984  0.5284898144031376   T   T   T
  0.4937200204445367  0.2451882689831069  0.3447594556020750   T   T   T
  0.4933826560782820  0.7423482804058740  0.3452748457694133   T   T   T
  0.9934530449697967  0.2454802606330274  0.3446939179052659   T   T   T
  0.9933202298529971  0.7423583805493341  0.3451574184650437   T   T   T
  0.3675767980184687  0.0036622657993989  0.2784240206583379   T   T   T
  0.3659154498926659  0.5029498924866247  0.2774272574638232   T   T   T
  0.8673937521419758  0.0037082489361856  0.2783617050687720   T   T   T
  0.8658313910841091  0.5029487966265627  0.2774716230322889   T   T   T
  0.3652698559355869  0.0073754330474614  0.5320389147784685   T   T   T
  0.3685686507435891  0.5044627507199301  0.5327125522590037   T   T   T
  0.8642523902566261  0.0035056592156408  0.5318537349858333   T   T   T
  0.8580418010527838  0.5122231222282355  0.5387997434006915   T   T   T
  0.4887152810600449  0.1315646967459058  0.2780536290495946   T   T   T
  0.4867159233876585  0.6308232095165351  0.2807201729307801   T   T   T
  0.9882474009242082  0.1317890012592546  0.2781692026829656   T   T   T
  0.9864468035440318  0.6311458759429716  0.2802646169972871   T   T   T
  0.0010935823264869  0.2527950077832899  0.4671985700995680   T   T   T
  0.0022512538605359  0.7493385784998300  0.4676580474893399   T   T   T
  0.5016106233574700  0.2520599831891643  0.4685504682346663   T   T   T
  0.5023837043181453  0.7504902488913326  0.4695755323189091   T   T   T
  0.4928468963167713  0.1300286607078063  0.5343509828558692   T   T   T
  0.4909117139435281  0.6300790533768614  0.5353653973817668   T   T   T
  0.9922565666516644  0.1254863158060587  0.5347520176306373   T   T   T
  0.9904438183160129  0.6269931864584158  0.5342773212353391   T   T   T
  0.1251203580983170  0.3700293103250444  0.3434616022855948   T   T   T
  0.1236319580488274  0.8739079409434501  0.3438944254964915   T   T   T
  0.6252461266593705  0.3700330178399258  0.3434953465237903   T   T   T
  0.6236298957413030  0.8737740216502851  0.3439608651144359   T   T   T
  0.0043483688790935  0.3690325982432522  0.2788714516629089   T   T   T
  0.0034248569508317  0.8680996163854824  0.2778062546495920   T   T   T
  0.5045144797178327  0.3690246765399550  0.2788627239451041   T   T   T
  0.5035049338020172  0.8679363574684928  0.2779270400474789   T   T   T
  0.0077886998706233  0.3629278817851974  0.5315599057341079   T   T   T
  0.0089396627312655  0.8636172199147425  0.5337838927069347   T   T   T
  0.4937141938901095  0.3712056550444540  0.5313476075943023   T   T   T
  0.5039544346337542  0.8622694957357998  0.5391944786290708   T   T   T
  0.2452993124279353  0.4928972726914476  0.3430640225837364   T   T   T
  0.2417240234933903  0.9939352132733333  0.3452510525385222   T   T   T
  0.7451419933327340  0.4928928232215097  0.3429995096175952   T   T   T
  0.7416118124535007  0.9938628610461786  0.3452381751275277   T   T   T
  0.1180917419454162  0.2501326448199507  0.2775474921912827   T   T   T
  0.1148254346052384  0.7466876212559580  0.2778128962404676   T   T   T
  0.6182682735373310  0.2502496385926179  0.2775723966700938   T   T   T
  0.6148439636948282  0.7464001800965756  0.2777537904740001   T   T   T
  0.3652813660674884  0.3720515020894974  0.6075118991798205   T   T   T
  0.4609377389442044  0.4600405138424254  0.6145519533854693   T   T   T
 
  0.00000000E+00  0.00000000E+00  0.00000000E+00
  0.00000000E+00  0.00000000E+00  0.00000000E+00
  0.00000000E+00  0.00000000E+00  0.00000000E+00
  0.00000000E+00  0.00000000E+00  0.00000000E+00
  0.00000000E+00  0.00000000E+00  0.00000000E+00
  0.00000000E+00  0.00000000E+00  0.00000000E+00
  0.00000000E+00  0.00000000E+00  0.00000000E+00
  0.00000000E+00  0.00000000E+00  0.00000000E+00
  0.00000000E+00  0.00000000E+00  0.00000000E+00
  0.00000000E+00  0.00000000E+00  0.00000000E+00
  0.00000000E+00  0.00000000E+00  0.00000000E+00
  0.00000000E+00  0.00000000E+00  0.00000000E+00
  0.00000000E+00  0.00000000E+00  0.00000000E+00
  0.00000000E+00  0.00000000E+00  0.00000000E+00
  0.00000000E+00  0.00000000E+00  0.00000000E+00
  0.00000000E+00  0.00000000E+00  0.00000000E+00
  0.00000000E+00  0.00000000E+00  0.00000000E+00
  0.00000000E+00  0.00000000E+00  0.00000000E+00
  0.00000000E+00  0.00000000E+00  0.00000000E+00
  0.00000000E+00  0.00000000E+00  0.00000000E+00
  0.00000000E+00  0.00000000E+00  0.00000000E+00
  0.00000000E+00  0.00000000E+00  0.00000000E+00
  0.00000000E+00  0.00000000E+00  0.00000000E+00
  0.00000000E+00  0.00000000E+00  0.00000000E+00
  0.00000000E+00  0.00000000E+00  0.00000000E+00
  0.00000000E+00  0.00000000E+00  0.00000000E+00
  0.00000000E+00  0.00000000E+00  0.00000000E+00
  0.00000000E+00  0.00000000E+00  0.00000000E+00
  0.00000000E+00  0.00000000E+00  0.00000000E+00
  0.00000000E+00  0.00000000E+00  0.00000000E+00
  0.00000000E+00  0.00000000E+00  0.00000000E+00
  0.00000000E+00  0.00000000E+00  0.00000000E+00
  0.00000000E+00  0.00000000E+00  0.00000000E+00
  0.00000000E+00  0.00000000E+00  0.00000000E+00
  0.00000000E+00  0.00000000E+00  0.00000000E+00
  0.00000000E+00  0.00000000E+00  0.00000000E+00
  0.00000000E+00  0.00000000E+00  0.00000000E+00
  0.00000000E+00  0.00000000E+00  0.00000000E+00
  0.00000000E+00  0.00000000E+00  0.00000000E+00
  0.00000000E+00  0.00000000E+00  0.00000000E+00
  0.00000000E+00  0.00000000E+00  0.00000000E+00
  0.00000000E+00  0.00000000E+00  0.00000000E+00
  0.00000000E+00  0.00000000E+00  0.00000000E+00
  0.00000000E+00  0.00000000E+00  0.00000000E+00
  0.00000000E+00  0.00000000E+00  0.00000000E+00
  0.00000000E+00  0.00000000E+00  0.00000000E+00
  0.00000000E+00  0.00000000E+00  0.00000000E+00
  0.00000000E+00  0.00000000E+00  0.00000000E+00
  0.00000000E+00  0.00000000E+00  0.00000000E+00
  0.00000000E+00  0.00000000E+00  0.00000000E+00
  0.00000000E+00  0.00000000E+00  0.00000000E+00
  0.00000000E+00  0.00000000E+00  0.00000000E+00
  0.00000000E+00  0.00000000E+00  0.00000000E+00
  0.00000000E+00  0.00000000E+00  0.00000000E+00
  0.00000000E+00  0.00000000E+00  0.00000000E+00
  0.00000000E+00  0.00000000E+00  0.00000000E+00
  0.00000000E+00  0.00000000E+00  0.00000000E+00
  0.00000000E+00  0.00000000E+00  0.00000000E+00
  0.00000000E+00  0.00000000E+00  0.00000000E+00
  0.00000000E+00  0.00000000E+00  0.00000000E+00
  0.00000000E+00  0.00000000E+00  0.00000000E+00
  0.00000000E+00  0.00000000E+00  0.00000000E+00
  0.00000000E+00  0.00000000E+00  0.00000000E+00
  0.00000000E+00  0.00000000E+00  0.00000000E+00
  0.00000000E+00  0.00000000E+00  0.00000000E+00
  0.00000000E+00  0.00000000E+00  0.00000000E+00
  0.00000000E+00  0.00000000E+00  0.00000000E+00
  0.00000000E+00  0.00000000E+00  0.00000000E+00
  0.00000000E+00  0.00000000E+00  0.00000000E+00
  0.00000000E+00  0.00000000E+00  0.00000000E+00
  0.00000000E+00  0.00000000E+00  0.00000000E+00
  0.00000000E+00  0.00000000E+00  0.00000000E+00
  0.00000000E+00  0.00000000E+00  0.00000000E+00
  0.00000000E+00  0.00000000E+00  0.00000000E+00
  0.00000000E+00  0.00000000E+00  0.00000000E+00
  0.00000000E+00  0.00000000E+00  0.00000000E+00
  0.00000000E+00  0.00000000E+00  0.00000000E+00
  0.00000000E+00  0.00000000E+00  0.00000000E+00
  0.00000000E+00  0.00000000E+00  0.00000000E+00
  0.00000000E+00  0.00000000E+00  0.00000000E+00
  0.00000000E+00  0.00000000E+00  0.00000000E+00
  0.00000000E+00  0.00000000E+00  0.00000000E+00
  0.00000000E+00  0.00000000E+00  0.00000000E+00
  0.00000000E+00  0.00000000E+00  0.00000000E+00
  0.00000000E+00  0.00000000E+00  0.00000000E+00
  0.00000000E+00  0.00000000E+00  0.00000000E+00
  0.00000000E+00  0.00000000E+00  0.00000000E+00
  0.00000000E+00  0.00000000E+00  0.00000000E+00
  0.00000000E+00  0.00000000E+00  0.00000000E+00
  0.00000000E+00  0.00000000E+00  0.00000000E+00
  0.00000000E+00  0.00000000E+00  0.00000000E+00
  0.00000000E+00  0.00000000E+00  0.00000000E+00
  0.00000000E+00  0.00000000E+00  0.00000000E+00
  0.00000000E+00  0.00000000E+00  0.00000000E+00
  0.00000000E+00  0.00000000E+00  0.00000000E+00
  0.00000000E+00  0.00000000E+00  0.00000000E+00
  0.00000000E+00  0.00000000E+00  0.00000000E+00
  0.00000000E+00  0.00000000E+00  0.00000000E+00
  0.00000000E+00  0.00000000E+00  0.00000000E+00
  0.00000000E+00  0.00000000E+00  0.00000000E+00
  0.00000000E+00  0.00000000E+00  0.00000000E+00
  0.00000000E+00  0.00000000E+00  0.00000000E+00
  0.00000000E+00  0.00000000E+00  0.00000000E+00
  0.00000000E+00  0.00000000E+00  0.00000000E+00
  0.00000000E+00  0.00000000E+00  0.00000000E+00
  0.00000000E+00  0.00000000E+00  0.00000000E+00
  0.00000000E+00  0.00000000E+00  0.00000000E+00
  0.00000000E+00  0.00000000E+00  0.00000000E+00
  0.00000000E+00  0.00000000E+00  0.00000000E+00
  0.00000000E+00  0.00000000E+00  0.00000000E+00
  0.00000000E+00  0.00000000E+00  0.00000000E+00
  0.00000000E+00  0.00000000E+00  0.00000000E+00
  0.00000000E+00  0.00000000E+00  0.00000000E+00
  0.00000000E+00  0.00000000E+00  0.00000000E+00
  0.00000000E+00  0.00000000E+00  0.00000000E+00
  0.00000000E+00  0.00000000E+00  0.00000000E+00
  0.00000000E+00  0.00000000E+00  0.00000000E+00
  0.00000000E+00  0.00000000E+00  0.00000000E+00
  0.00000000E+00  0.00000000E+00  0.00000000E+00
  0.00000000E+00  0.00000000E+00  0.00000000E+00
  0.00000000E+00  0.00000000E+00  0.00000000E+00
  0.00000000E+00  0.00000000E+00  0.00000000E+00
  0.00000000E+00  0.00000000E+00  0.00000000E+00
  0.00000000E+00  0.00000000E+00  0.00000000E+00
  0.00000000E+00  0.00000000E+00  0.00000000E+00
  0.00000000E+00  0.00000000E+00  0.00000000E+00
  0.00000000E+00  0.00000000E+00  0.00000000E+00
  0.00000000E+00  0.00000000E+00  0.00000000E+00
  0.00000000E+00  0.00000000E+00  0.00000000E+00
  0.00000000E+00  0.00000000E+00  0.00000000E+00
  0.00000000E+00  0.00000000E+00  0.00000000E+00
  0.00000000E+00  0.00000000E+00  0.00000000E+00
  0.00000000E+00  0.00000000E+00  0.00000000E+00
  0.00000000E+00  0.00000000E+00  0.00000000E+00
  0.00000000E+00  0.00000000E+00  0.00000000E+00
  0.00000000E+00  0.00000000E+00  0.00000000E+00
  0.00000000E+00  0.00000000E+00  0.00000000E+00
  0.00000000E+00  0.00000000E+00  0.00000000E+00
  0.00000000E+00  0.00000000E+00  0.00000000E+00
  0.00000000E+00  0.00000000E+00  0.00000000E+00
  0.00000000E+00  0.00000000E+00  0.00000000E+00
  0.00000000E+00  0.00000000E+00  0.00000000E+00
  0.00000000E+00  0.00000000E+00  0.00000000E+00
  0.00000000E+00  0.00000000E+00  0.00000000E+00
  0.00000000E+00  0.00000000E+00  0.00000000E+00
  0.00000000E+00  0.00000000E+00  0.00000000E+00
  0.00000000E+00  0.00000000E+00  0.00000000E+00
  0.00000000E+00  0.00000000E+00  0.00000000E+00
  0.00000000E+00  0.00000000E+00  0.00000000E+00
  0.00000000E+00  0.00000000E+00  0.00000000E+00
  0.00000000E+00  0.00000000E+00  0.00000000E+00
  0.00000000E+00  0.00000000E+00  0.00000000E+00
  0.00000000E+00  0.00000000E+00  0.00000000E+00
  0.00000000E+00  0.00000000E+00  0.00000000E+00
  0.00000000E+00  0.00000000E+00  0.00000000E+00
  0.00000000E+00  0.00000000E+00  0.00000000E+00
  0.00000000E+00  0.00000000E+00  0.00000000E+00
  0.00000000E+00  0.00000000E+00  0.00000000E+00
  0.00000000E+00  0.00000000E+00  0.00000000E+00
  0.00000000E+00  0.00000000E+00  0.00000000E+00
  0.00000000E+00  0.00000000E+00  0.00000000E+00
  0.00000000E+00  0.00000000E+00  0.00000000E+00
  0.00000000E+00  0.00000000E+00  0.00000000E+00
  0.00000000E+00  0.00000000E+00  0.00000000E+00
  0.00000000E+00  0.00000000E+00  0.00000000E+00
  0.00000000E+00  0.00000000E+00  0.00000000E+00
  0.00000000E+00  0.00000000E+00  0.00000000E+00
  0.00000000E+00  0.00000000E+00  0.00000000E+00
  0.00000000E+00  0.00000000E+00  0.00000000E+00
  0.00000000E+00  0.00000000E+00  0.00000000E+00
  0.00000000E+00  0.00000000E+00  0.00000000E+00
  0.00000000E+00  0.00000000E+00  0.00000000E+00
  0.00000000E+00  0.00000000E+00  0.00000000E+00
  0.00000000E+00  0.00000000E+00  0.00000000E+00
  0.00000000E+00  0.00000000E+00  0.00000000E+00
  0.00000000E+00  0.00000000E+00  0.00000000E+00
  0.00000000E+00  0.00000000E+00  0.00000000E+00
  0.00000000E+00  0.00000000E+00  0.00000000E+00
  0.00000000E+00  0.00000000E+00  0.00000000E+00
  0.00000000E+00  0.00000000E+00  0.00000000E+00
  0.00000000E+00  0.00000000E+00  0.00000000E+00
  0.00000000E+00  0.00000000E+00  0.00000000E+00
  0.00000000E+00  0.00000000E+00  0.00000000E+00
  0.00000000E+00  0.00000000E+00  0.00000000E+00
  0.00000000E+00  0.00000000E+00  0.00000000E+00
  0.00000000E+00  0.00000000E+00  0.00000000E+00
  0.00000000E+00  0.00000000E+00  0.00000000E+00
  0.00000000E+00  0.00000000E+00  0.00000000E+00
  0.00000000E+00  0.00000000E+00  0.00000000E+00
  0.00000000E+00  0.00000000E+00  0.00000000E+00
  0.00000000E+00  0.00000000E+00  0.00000000E+00
  0.00000000E+00  0.00000000E+00  0.00000000E+00
  0.00000000E+00  0.00000000E+00  0.00000000E+00
  0.00000000E+00  0.00000000E+00  0.00000000E+00
  0.00000000E+00  0.00000000E+00  0.00000000E+00
  0.00000000E+00  0.00000000E+00  0.00000000E+00
  0.00000000E+00  0.00000000E+00  0.00000000E+00
  0.00000000E+00  0.00000000E+00  0.00000000E+00
  0.00000000E+00  0.00000000E+00  0.00000000E+00
  0.00000000E+00  0.00000000E+00  0.00000000E+00
  0.00000000E+00  0.00000000E+00  0.00000000E+00
  0.00000000E+00  0.00000000E+00  0.00000000E+00
  0.00000000E+00  0.00000000E+00  0.00000000E+00
  0.00000000E+00  0.00000000E+00  0.00000000E+00
  0.00000000E+00  0.00000000E+00  0.00000000E+00
  0.00000000E+00  0.00000000E+00  0.00000000E+00
  0.00000000E+00  0.00000000E+00  0.00000000E+00
  0.00000000E+00  0.00000000E+00  0.00000000E+00
  0.00000000E+00  0.00000000E+00  0.00000000E+00
  0.00000000E+00  0.00000000E+00  0.00000000E+00
  0.00000000E+00  0.00000000E+00  0.00000000E+00
  0.00000000E+00  0.00000000E+00  0.00000000E+00
  0.00000000E+00  0.00000000E+00  0.00000000E+00
  0.00000000E+00  0.00000000E+00  0.00000000E+00
  0.00000000E+00  0.00000000E+00  0.00000000E+00
  0.00000000E+00  0.00000000E+00  0.00000000E+00
  0.00000000E+00  0.00000000E+00  0.00000000E+00
  0.00000000E+00  0.00000000E+00  0.00000000E+00
  0.00000000E+00  0.00000000E+00  0.00000000E+00
  0.00000000E+00  0.00000000E+00  0.00000000E+00
  0.00000000E+00  0.00000000E+00  0.00000000E+00
  0.00000000E+00  0.00000000E+00  0.00000000E+00
  0.00000000E+00  0.00000000E+00  0.00000000E+00
  0.00000000E+00  0.00000000E+00  0.00000000E+00
  0.00000000E+00  0.00000000E+00  0.00000000E+00
  0.00000000E+00  0.00000000E+00  0.00000000E+00
  0.00000000E+00  0.00000000E+00  0.00000000E+00
  0.00000000E+00  0.00000000E+00  0.00000000E+00
  0.00000000E+00  0.00000000E+00  0.00000000E+00
  0.00000000E+00  0.00000000E+00  0.00000000E+00
  0.00000000E+00  0.00000000E+00  0.00000000E+00
  0.00000000E+00  0.00000000E+00  0.00000000E+00
  0.00000000E+00  0.00000000E+00  0.00000000E+00
  0.00000000E+00  0.00000000E+00  0.00000000E+00
  0.00000000E+00  0.00000000E+00  0.00000000E+00
  0.00000000E+00  0.00000000E+00  0.00000000E+00
  0.00000000E+00  0.00000000E+00  0.00000000E+00
  0.00000000E+00  0.00000000E+00  0.00000000E+00
  0.00000000E+00  0.00000000E+00  0.00000000E+00
  0.00000000E+00  0.00000000E+00  0.00000000E+00
  0.00000000E+00  0.00000000E+00  0.00000000E+00
  0.00000000E+00  0.00000000E+00  0.00000000E+00
  0.00000000E+00  0.00000000E+00  0.00000000E+00
  0.00000000E+00  0.00000000E+00  0.00000000E+00
  0.00000000E+00  0.00000000E+00  0.00000000E+00
  0.00000000E+00  0.00000000E+00  0.00000000E+00
  0.00000000E+00  0.00000000E+00  0.00000000E+00
  0.00000000E+00  0.00000000E+00  0.00000000E+00
  0.00000000E+00  0.00000000E+00  0.00000000E+00
  0.00000000E+00  0.00000000E+00  0.00000000E+00
  0.00000000E+00  0.00000000E+00  0.00000000E+00
  0.00000000E+00  0.00000000E+00  0.00000000E+00
  0.00000000E+00  0.00000000E+00  0.00000000E+00
  0.00000000E+00  0.00000000E+00  0.00000000E+00
  0.00000000E+00  0.00000000E+00  0.00000000E+00
  0.00000000E+00  0.00000000E+00  0.00000000E+00
  0.00000000E+00  0.00000000E+00  0.00000000E+00
  0.00000000E+00  0.00000000E+00  0.00000000E+00
  0.00000000E+00  0.00000000E+00  0.00000000E+00
  0.00000000E+00  0.00000000E+00  0.00000000E+00
  0.00000000E+00  0.00000000E+00  0.00000000E+00
  0.00000000E+00  0.00000000E+00  0.00000000E+00
  0.00000000E+00  0.00000000E+00  0.00000000E+00
  0.00000000E+00  0.00000000E+00  0.00000000E+00
  0.00000000E+00  0.00000000E+00  0.00000000E+00
  0.00000000E+00  0.00000000E+00  0.00000000E+00
  0.00000000E+00  0.00000000E+00  0.00000000E+00
  0.00000000E+00  0.00000000E+00  0.00000000E+00
  0.00000000E+00  0.00000000E+00  0.00000000E+00
  0.00000000E+00  0.00000000E+00  0.00000000E+00
  0.00000000E+00  0.00000000E+00  0.00000000E+00
  0.00000000E+00  0.00000000E+00  0.00000000E+00
  0.00000000E+00  0.00000000E+00  0.00000000E+00
  0.00000000E+00  0.00000000E+00  0.00000000E+00
  0.00000000E+00  0.00000000E+00  0.00000000E+00
  0.00000000E+00  0.00000000E+00  0.00000000E+00
  0.00000000E+00  0.00000000E+00  0.00000000E+00
  0.00000000E+00  0.00000000E+00  0.00000000E+00
  0.00000000E+00  0.00000000E+00  0.00000000E+00
  0.00000000E+00  0.00000000E+00  0.00000000E+00
  0.00000000E+00  0.00000000E+00  0.00000000E+00
  0.00000000E+00  0.00000000E+00  0.00000000E+00
  0.00000000E+00  0.00000000E+00  0.00000000E+00
  0.00000000E+00  0.00000000E+00  0.00000000E+00
  0.00000000E+00  0.00000000E+00  0.00000000E+00
  0.00000000E+00  0.00000000E+00  0.00000000E+00
  0.00000000E+00  0.00000000E+00  0.00000000E+00
  0.00000000E+00  0.00000000E+00  0.00000000E+00
  0.00000000E+00  0.00000000E+00  0.00000000E+00
  0.00000000E+00  0.00000000E+00  0.00000000E+00
  0.00000000E+00  0.00000000E+00  0.00000000E+00
  0.00000000E+00  0.00000000E+00  0.00000000E+00
  0.00000000E+00  0.00000000E+00  0.00000000E+00
  0.00000000E+00  0.00000000E+00  0.00000000E+00
  0.00000000E+00  0.00000000E+00  0.00000000E+00
