# Supplementary material for: Supercapacitor Performance of Magnetite Nanoparticles Enhanced by a Catecholate Dispersant: Experiment and Theory
Source: Molecules. 2023 Feb 6;28(4):1562. doi: 10.3390/molecules28041562 (PMC9964791; doi:10.3390/molecules28041562)
Supplement: Supplementary file 1 [file molecules-28-01562-s001.zip › SI/Fe3O4_adsorption/BA/Hydrogen_fig9B/POSCAR]

BA H Bridging                           
   1.00000000000000     
    16.9056854248000015    0.0000000000000000    0.0000000000000000
     0.0000000000000000   16.9056854248000015    0.0000000000000000
     0.0000000000000000    0.0000000000000000   33.8113708496000029
   C    Fe   H    Fe   O 
     7    80     6    40   162
Selective dynamics
Direct
  0.3993540747663754  0.5399665901081633  0.6919536106969573   T   T   T
  0.4567035386565473  0.5978508836355275  0.6999422425537518   T   T   T
  0.3911944941654252  0.5102104356503595  0.6534193828765622   T   T   T
  0.5059830770448206  0.6251442138246824  0.6698436998024576   T   T   T
  0.4406914650328201  0.5378919635349193  0.6234934531114082   T   T   T
  0.4982951500374189  0.5949338516598688  0.6315513261531204   T   T   T
  0.3492869462972221  0.5122531880316136  0.7252720798748186   T   T   T
  0.1186482075250114 -0.0003399830483589  0.3450452864443855   T   T   T
  0.1205232055186925  0.4946113205630259  0.3421706977157338   T   T   T
  0.6184936797572493 -0.0000306608018929  0.3451238355582304   T   T   T
  0.6205631430487974  0.4945673759177109  0.3422345484376063   T   T   T
  0.1225713119999980  0.1225713119999980  0.4067232009999984   F   F   F
  0.1225713119999980  0.6225712900000033  0.4067232009999984   F   F   F
  0.6225712900000033  0.1225713119999980  0.4067232009999984   F   F   F
  0.6225712900000033  0.6225712900000033  0.4067232009999984   F   F   F
  0.3719321213279291  0.4994287971045789  0.4704101087215102   T   T   T
  0.3746520234805711  0.9960187275342085  0.4673566807401462   T   T   T
  0.8729650361982435  0.4996460200999821  0.4695598881616158   T   T   T
  0.8769326404043976  0.9934453167929245  0.4670808165006092   T   T   T
  0.2511039831296880  0.3707882461748917  0.3430604313876415   T   T   T
  0.2496562189173165  0.8745362398091489  0.3403534414797562   T   T   T
  0.7507806232676028  0.3704778785946160  0.3430451468044916   T   T   T
  0.7495813109307802  0.8747222525441716  0.3403346186140680   T   T   T
  0.4975000020000024  0.4975000020000024  0.4062500000000000   F   F   F
  0.4975000020000024  0.9975000020000024  0.4062500000000000   F   F   F
  0.9975000020000024  0.4975000020000024  0.4062500000000000   F   F   F
  0.9975000020000024  0.9975000020000024  0.4062500000000000   F   F   F
  0.3724286850000027  0.3724286850000027  0.4057767990000016   F   F   F
  0.3724286850000027  0.8724287149999981  0.4057767990000016   F   F   F
  0.8724287149999981  0.3724286850000027  0.4057767990000016   F   F   F
  0.8724287149999981  0.8724287149999981  0.4057767990000016   F   F   F
  0.3757007507538928  0.2486545744926328  0.3399342475089006   T   T   T
  0.3737779194672951  0.7515233945738798  0.3416299473097653   T   T   T
  0.8756756274868115  0.2487199691820131  0.3397964501108651   T   T   T
  0.8735334977431449  0.7515791554421704  0.3417797531398393   T   T   T
  0.2453231667062542  0.1206865510199444  0.4721835789458783   T   T   T
  0.2433705594389104  0.6208976325334979  0.4711073231101588   T   T   T
  0.7450715614355062  0.1197503069063375  0.4718638333253531   T   T   T
  0.7455428406122100  0.6199748788537874  0.4716315287963004   T   T   T
  0.4891421173868281  0.2526137045458706  0.2824880501599935   T   T   T
  0.4879980805234720  0.7533231323564330  0.2829159976161950   T   T   T
  0.9894054386218858  0.2525328788894469  0.2825170585223073   T   T   T
  0.9878249347069089  0.7533799937811756  0.2828944524212506   T   T   T
  0.0001878277671286  0.2438439806141590  0.5298301477508290   T   T   T
  0.0087315127074950  0.7433401884235357  0.5301474564869244   T   T   T
  0.5093070677061268  0.2428936433130761  0.5293987018168892   T   T   T
  0.4994770652157554  0.7429535743498707  0.5313093348454702   T   T   T
  0.3633050576295687  0.1201004174021037  0.2823506251311028   T   T   T
  0.3670603648387283  0.6217647275027408  0.2832739024760076   T   T   T
  0.8635621440876992  0.1199309928002689  0.2823670519334489   T   T   T
  0.8670117266319647  0.6218287479424871  0.2833397885273437   T   T   T
  0.4965596634132342  0.3749914322993780  0.4673318123439473   T   T   T
  0.4999890157153031  0.8742929230314287  0.4704467232323716   T   T   T
  0.9939829420051334  0.3788373428249905  0.4669947501624732   T   T   T
  0.9992152843683166  0.8734992154739493  0.4695553302794233   T   T   T
  0.3764970350199460  0.1323532005151606  0.5294435936483199   T   T   T
  0.3720070264723692  0.6243626263964220  0.5296467489792895   T   T   T
  0.8741978782745189  0.1241730641172039  0.5295458571009256   T   T   T
  0.8746813436538640  0.6347516161732976  0.5295800033150303   T   T   T
  0.2511685049825394  0.4921149192297397  0.2810777734476817   T   T   T
  0.2521655748964418  0.9877329455872068  0.2832849867264152   T   T   T
  0.7512861697361262  0.4919964858695279  0.2811499130862408   T   T   T
  0.7521935798106557  0.9878809774573750  0.2832810298410052   T   T   T
  0.2430626743482918  0.0097424643316548  0.5295179186626169   T   T   T
  0.2407218550505525  0.5026508230831063  0.5311571125789363   T   T   T
  0.7422126663244331  0.0031232455052209  0.5290307896292976   T   T   T
  0.7421967663969986  0.5094195490737095  0.5299996393128372   T   T   T
  0.1200435623185682  0.3650179481065319  0.2836377697542537   T   T   T
  0.1192289847449682  0.8639505429791186  0.2830273556686042   T   T   T
  0.6200811733052332  0.3648931356917667  0.2835260811228003   T   T   T
  0.6192737494856873  0.8640908374112877  0.2829979172636264   T   T   T
  0.1274010547814727  0.3750817995657223  0.5284724179304154   T   T   T
  0.1331760866440059  0.8755822672834683  0.5299484571061059   T   T   T
  0.6321754972658234  0.3758211041312836  0.5287797189078773   T   T   T
  0.6269313515089230  0.8748543413887081  0.5298828922054982   T   T   T
  0.1230440485787730  0.2447392235303920  0.4692327925598807   T   T   T
  0.1203448066172626  0.7460083696092813  0.4723999788204085   T   T   T
  0.6213395629952158  0.2439397367049388  0.4712578648678795   T   T   T
  0.6238761517668898  0.7449817240808640  0.4705978443392000   T   T   T
 -0.0039198822359222  0.1217971407047672  0.3426616429193893   T   T   T
 -0.0008384900603973  0.6210172327683734  0.3454858512770020   T   T   T
  0.4960160916316212  0.1219588692660363  0.3427541745412174   T   T   T
  0.4990166298893646  0.6205225067204956  0.3453944658036362   T   T   T
  0.2475000020000024  0.2475000020000024  0.4062500000000000   F   F   F
  0.2475000020000024  0.7475000020000024  0.4062500000000000   F   F   F
  0.7475000020000024  0.2475000020000024  0.4062500000000000   F   F   F
  0.7475000020000024  0.7475000020000024  0.4062500000000000   F   F   F
  0.4616704479100199  0.6204424380732080  0.7300698729701268   T   T   T
  0.3461719268496486  0.4657404761489992  0.6471426847801464   T   T   T
  0.5506413628812385  0.6700325983465455  0.6762164448360403   T   T   T
  0.4339482308343944  0.5160468568295932  0.5932905464904186   T   T   T
  0.5364812030676831  0.6152883306359864  0.6075778670902081   T   T   T
  0.2675664050088045  0.4411476615456362  0.7385537383575954   T   T   T
  0.4363355039999988  0.1867601719999996  0.4358980060000022   F   F   F
  0.4363355039999988  0.6867601869999973  0.4358980060000022   F   F   F
  0.9363355039999988  0.1867601719999996  0.4358980060000022   F   F   F
  0.9363355039999988  0.6867601869999973  0.4358980060000022   F   F   F
  0.0586644970000023  0.3082398179999970  0.3766019939999978   F   F   F
  0.0586644970000023  0.8082398179999970  0.3766019939999978   F   F   F
  0.5586645010000026  0.3082398179999970  0.3766019939999978   F   F   F
  0.5586645010000026  0.8082398179999970  0.3766019939999978   F   F   F
  0.3082398179999970  0.0586644970000023  0.3766019939999978   F   F   F
  0.3082398179999970  0.5586645010000026  0.3766019939999978   F   F   F
  0.8082398179999970  0.0586644970000023  0.3766019939999978   F   F   F
  0.8082398179999970  0.5586645010000026  0.3766019939999978   F   F   F
  0.4346543753717017  0.4353431652037524  0.3068194009513479   T   T   T
  0.4353357156990500  0.9354298649149838  0.3067949634448465   T   T   T
  0.9347160378009078  0.4354367945484154  0.3069308270343965   T   T   T
  0.9354013383706896  0.9353607614600203  0.3068017933483203   T   T   T
  0.4044675172784354  0.3991062585425250  0.5388842305033724   T   T   T
  0.3989970689422325  0.9043645156441331  0.5397598473729640   T   T   T
  0.8990502106971229  0.4059502058493852  0.5392569648005711   T   T   T
  0.9038843476194630  0.8989994770309622  0.5393089848196022   T   T   T
  0.3037628744495071  0.3029652427803362  0.5044928050510075   T   T   T
  0.3028881088385587  0.8034015654221300  0.5043021954778433   T   T   T
  0.8031620802234593  0.3023176036265565  0.5045109984145512   T   T   T
  0.8016634021473532  0.8037530584323752  0.5049557408958265   T   T   T
  0.1920406427386175  0.1910478426388253  0.3076958548821629   T   T   T
  0.1908910618586949  0.6921024256210316  0.3084191776640793   T   T   T
  0.6919615935428526  0.1909507620625043  0.3074620622363698   T   T   T
  0.6907781759560166  0.6920704413216276  0.3083577462657019   T   T   T
  0.0919892669944955  0.0911499470042460  0.2731292300989054   T   T   T
  0.0904006587695773  0.5932788831092519  0.2730683403007069   T   T   T
  0.5907249079778313  0.0904340780446117  0.2731305830233813   T   T   T
  0.5903750485923260  0.5928368488068472  0.2730462832361278   T   T   T
  0.0600274685537163  0.0598944116306039  0.5056221657636225   T   T   T
  0.0593818111740046  0.5605312190630098  0.5060686943830421   T   T   T
  0.5589962942259169  0.0596910104329672  0.5054914851626001   T   T   T
  0.5596844183319957  0.5594125626971570  0.5052532349331006   T   T   T
  0.1867601719999996  0.4363355039999988  0.4358980060000022   F   F   F
  0.1867601719999996  0.9363355039999988  0.4358980060000022   F   F   F
  0.6867601869999973  0.4363355039999988  0.4358980060000022   F   F   F
  0.6867601869999973  0.9363355039999988  0.4358980060000022   F   F   F
  0.1329726042463979  0.4897977192993812  0.2739993886375014   T   T   T
  0.1302674551547202  0.9874505316710545  0.2814430905478771   T   T   T
  0.6331529992133142  0.4895510071179507  0.2739568049902213   T   T   T
  0.6303524729485146  0.9873650232156910  0.2812063704807914   T   T   T
  0.1144210951701586  0.2582539500827967  0.5277462127953700   T   T   T
  0.1264285251160516  0.7622202521091557  0.5301179315652618   T   T   T
  0.6262992435368868  0.2619502902926375  0.5290857529808156   T   T   T
  0.6149339868173294  0.7576300564405491  0.5283866453377504   T   T   T
  0.2369615420583789  0.3779194339921990  0.2847762174942719   T   T   T
  0.2328071606450142  0.8709517546981507  0.2824494613746558   T   T   T
  0.7372042654041747  0.3778140081417072  0.2847675859448460   T   T   T
  0.7329256225758208  0.8710407713841907  0.2824811025249426   T   T   T
  0.2419345062346547  0.3753118706006474  0.5337242004244347   T   T   T
  0.2512142722596572  0.8808224783956989  0.5358862595490693   T   T   T
  0.7496465915406232  0.3800535903029161  0.5344999628717260   T   T   T
  0.7430709315943037  0.8771293902503304  0.5356547687862783   T   T   T
  0.1269618270000024  0.2430319639999965  0.4085584879999971   F   F   F
  0.1269618270000024  0.7430319790000013  0.4085584879999971   F   F   F
  0.6269618270000024  0.2430319639999965  0.4085584879999971   F   F   F
  0.6269618270000024  0.7430319790000013  0.4085584879999971   F   F   F
  0.1226737327914787  0.1187037930353454  0.3370000263211522   T   T   T
  0.1175277024240811  0.6222464361516917  0.3369130342312213   T   T   T
  0.6224994593228212  0.1187763089532510  0.3365669198962576   T   T   T
  0.6174763070931758  0.6222701941301310  0.3369206977068300   T   T   T
  0.4992684117008936  0.5014241940977641  0.3406007562205955   T   T   T
  0.5006223637029408  0.9977757241128764  0.3413443923522957   T   T   T
  0.9991795044779432  0.5016242602181232  0.3408174320854848   T   T   T
  0.0006695356237611  0.9975899465992513  0.3414490473069652   T   T   T
  0.1251187309281480  0.1253295132358991  0.4712773026880434   T   T   T
  0.1247757283936210  0.6254110306691630  0.4716451409762924   T   T   T
  0.6252289590047451  0.1242283162121897  0.4715185303110598   T   T   T
  0.6243456489599591  0.6259735842382897  0.4712527520298773   T   T   T
  0.0024377829999978  0.1213363860000030  0.4037051800000029   F   F   F
  0.0024377829999978  0.6213364010000006  0.4037051800000029   F   F   F
  0.5024377700000002  0.1213363860000030  0.4037051800000029   F   F   F
  0.5024377700000002  0.6213364010000006  0.4037051800000029   F   F   F
  0.2427518383208941  0.2447001290373245  0.4662865839717166   T   T   T
  0.2440992603326268  0.7431614570447607  0.4663160847229300   T   T   T
  0.7443921899341149  0.2431733622429852  0.4662297756712770   T   T   T
  0.7425600583740827  0.7443510430122570  0.4664785997827601   T   T   T
  0.1213363860000030  0.0024377829999978  0.4037051800000029   F   F   F
  0.1213363860000030  0.5024377700000002  0.4037051800000029   F   F   F
  0.6213364010000006  0.0024377829999978  0.4037051800000029   F   F   F
  0.6213364010000006  0.5024377700000002  0.4037051800000029   F   F   F
  0.1242638881606224  0.4893956521981875  0.5346393137037599   T   T   T
  0.1284880102546729  0.9927975199314730  0.5341756575854527   T   T   T
  0.6269091136333029  0.4923113304603410  0.5344255908218525   T   T   T
  0.6258233518564010  0.9902307029663454  0.5334816063238015   T   T   T
  0.2430319639999965  0.1269618270000024  0.4085584879999971   F   F   F
  0.2430319639999965  0.6269618270000024  0.4085584879999971   F   F   F
  0.7430319790000013  0.1269618270000024  0.4085584879999971   F   F   F
  0.7430319790000013  0.6269618270000024  0.4085584879999971   F   F   F
  0.3736636040000008  0.4925622049999987  0.4087948199999971   F   F   F
  0.3736636040000008  0.9925621750000033  0.4087948199999971   F   F   F
  0.8736636040000008  0.4925622049999987  0.4087948199999971   F   F   F
  0.8736636040000008  0.9925621750000033  0.4087948199999971   F   F   F
  0.3701523745971029  0.3698984444302101  0.3411746628340013   T   T   T
  0.3697723947348950  0.8704010256934003  0.3410792540384803   T   T   T
  0.8701713456879906  0.3699952969129837  0.3412696938673957   T   T   T
  0.8697457818233220  0.8704816191925118  0.3411324349617584   T   T   T
  0.2510067684316538  0.2516333898171846  0.3460485271431872   T   T   T
  0.2512045697053698  0.7508066256846037  0.3462452890283287   T   T   T
  0.7514257858803705  0.2514535572112830  0.3458273406642903   T   T   T
  0.7507334987786826  0.7508615829382651  0.3463414693994218   T   T   T
  0.3769603497398225  0.3721868258657306  0.4753164748190947   T   T   T
  0.3726525624508057  0.8769840397619397  0.4756386344101102   T   T   T
  0.8759515543028425  0.3724151114859142  0.4755092226470553   T   T   T
  0.8719386119778034  0.8756287604701489  0.4758812312053028   T   T   T
  0.2519680260000001  0.3680381770000025  0.4039415120000029   F   F   F
  0.2519680260000001  0.8680381770000025  0.4039415120000029   F   F   F
  0.7519680260000001  0.3680381770000025  0.4039415120000029   F   F   F
  0.7519680260000001  0.8680381770000025  0.4039415120000029   F   F   F
  0.4951205749106289  0.4941191296691080  0.4713326704627213   T   T   T
  0.4935845750703737  0.9951520526518954  0.4712995625805528   T   T   T
  0.9973857979208285  0.4956224269792429  0.4709594586799299   T   T   T
  0.9948957041014299  0.9980585227020002  0.4711087871855247   T   T   T
  0.3680381770000025  0.2519680260000001  0.4039415120000029   F   F   F
  0.3680381770000025  0.7519680260000001  0.4039415120000029   F   F   F
  0.8680381770000025  0.2519680260000001  0.4039415120000029   F   F   F
  0.8680381770000025  0.7519680260000001  0.4039415120000029   F   F   F
  0.4925622049999987  0.3736636040000008  0.4087948199999971   F   F   F
  0.4925622049999987  0.8736636040000008  0.4087948199999971   F   F   F
  0.9925621750000033  0.3736636040000008  0.4087948199999971   F   F   F
  0.9925621750000033  0.8736636040000008  0.4087948199999971   F   F   F
  0.3709725515717705  0.2339947453926423  0.2825009485171830   T   T   T
  0.3704987125537483  0.7344926348682502  0.2836143133966463   T   T   T
  0.8714275985345784  0.2338469508873507  0.2824084937481943   T   T   T
  0.8702646541003261  0.7345620454430840  0.2837815811605322   T   T   T
  0.1191701612765938  0.3707262586767155  0.4682845646190864   T   T   T
  0.1263982985310740  0.8710928481131291  0.4694783224825554   T   T   T
  0.6207523760157171  0.3712424424595208  0.4683513140599967   T   T   T
  0.6250134981110915  0.8696233087367328  0.4690925369805607   T   T   T
  0.3809678601433359  0.2495360744639847  0.5352259192960515   T   T   T
  0.3800717365175251  0.7472081735988175  0.5347606400300557   T   T   T
  0.8804109761660102  0.2456422637700645  0.5347729528310079   T   T   T
  0.8796419585284786  0.7520435304235892  0.5358691019095043   T   T   T
  0.3714035319271754  0.1213397408238102  0.4686592022947320   T   T   T
  0.3710356573950383  0.6244603937015749  0.4688117259031936   T   T   T
  0.8717509196637674  0.1200334644505189  0.4687517406167956   T   T   T
  0.8700387035382713  0.6263680273290458  0.4692731258893738   T   T   T
  0.2532158876259818  0.0014717969408052  0.4673950606927338   T   T   T
  0.2499132486697283  0.5016448871493894  0.4678950398783107   T   T   T
  0.7533365660871276  0.0007584074470458  0.4673787424552867   T   T   T
  0.7489208233548205  0.5020448542461151  0.4676206439239481   T   T   T
  0.3691059007622290  0.1243311024957409  0.3430696412652472   T   T   T
  0.3748937826818348  0.6234508478147602  0.3441131011954265   T   T   T
  0.8693865338481793  0.1242968686459629  0.3430968505708678   T   T   T
  0.8748164688657345  0.6234614661758671  0.3442103000238290   T   T   T
  0.2463918960032182  0.1151987787914661  0.2767067238468561   T   T   T
  0.2471536378752846  0.6143754030973102  0.2783930771158418   T   T   T
  0.7470853658199894  0.1152546204180486  0.2767510473441307   T   T   T
  0.7471593119735577  0.6142857390206153  0.2784331098203250   T   T   T
  0.2623148283910708  0.1264473068399875  0.5300036078403270   T   T   T
  0.2597288046854146  0.6211705847445562  0.5287770971186926   T   T   T
  0.7614686607793153  0.1205832388280054  0.5298492586730700   T   T   T
  0.7608596633063558  0.6272133484143880  0.5295207538127301   T   T   T
  0.4934756509675804  0.2454806973359489  0.3446931639451406   T   T   T
  0.4934448493866969  0.7422461818565174  0.3452175923963882   T   T   T
  0.9936135743815862  0.2454248589859493  0.3448523099208808   T   T   T
  0.9932597175002740  0.7424499778434409  0.3451670646790640   T   T   T
  0.3674331553237842  0.0038016281802012  0.2784325971138753   T   T   T
  0.3657736926384184  0.5029149307352434  0.2773555693478540   T   T   T
  0.8676202133214251  0.0037402332652629  0.2784328318588875   T   T   T
  0.8658551981953224  0.5029243333383590  0.2775313887411278   T   T   T
  0.3646306767866160  0.0096428176951281  0.5312906215012527   T   T   T
  0.3625318698711291  0.5024011862771270  0.5357506599505111   T   T   T
  0.8647939273842159  0.0037735947733900  0.5322344628447032   T   T   T
  0.8632502787072033  0.5102580336595922  0.5330647467746757   T   T   T
  0.4880769320198688  0.1318435056169711  0.2781404620076260   T   T   T
  0.4865553897228530  0.6310204259960382  0.2804060868706293   T   T   T
  0.9888348530651638  0.1316612779849502  0.2782844715159609   T   T   T
  0.9864220141055362  0.6310977770939377  0.2803915683195380   T   T   T
  0.0013537873962551  0.2515187958104178  0.4686027479549868   T   T   T
  0.0022231088688476  0.7497076047608261  0.4676309243616167   T   T   T
  0.5016542796021424  0.2526354440895046  0.4671416165639474   T   T   T
  0.5020917702559651  0.7503205582643033  0.4694549135431209   T   T   T
  0.4922044434103263  0.1278855902153049  0.5343024267356216   T   T   T
  0.4913390788735151  0.6277011298058969  0.5344572364875814   T   T   T
  0.9918348062080191  0.1285299774986287  0.5346661760631961   T   T   T
  0.9910971218541547  0.6283175175284496  0.5345391054811576   T   T   T
  0.1251011943624711  0.3700319307062478  0.3435984598454914   T   T   T
  0.1236636392373245  0.8739139676507388  0.3439162833952681   T   T   T
  0.6252596377151514  0.3700179020088022  0.3434497089646569   T   T   T
  0.6236841868401395  0.8738906823360260  0.3439694825810599   T   T   T
  0.0043542055707637  0.3691136511365130  0.2790146795355962   T   T   T
  0.0035021916110505  0.8680908689440662  0.2778779448286751   T   T   T
  0.5043002342975897  0.3690828301028873  0.2788917726021515   T   T   T
  0.5035037016576902  0.8681089754609728  0.2779388006004005   T   T   T
  0.0029547354816848  0.3644143453273168  0.5331678660538470   T   T   T
  0.0095580285860326  0.8650205158040652  0.5333468125455521   T   T   T
  0.5095484190724980  0.3643396154409373  0.5308514842267616   T   T   T
  0.5033186373896927  0.8623608173898093  0.5387262825010976   T   T   T
  0.2450566976989253  0.4928633526202366  0.3430307791420004   T   T   T
  0.2417349384903258  0.9938098638509089  0.3452793911259481   T   T   T
  0.7452191716350648  0.4928009319173162  0.3430993995855165   T   T   T
  0.7416717535091353  0.9939225983999009  0.3452589894201542   T   T   T
  0.1181079563663561  0.2502539267769607  0.2777023557393656   T   T   T
  0.1147922446913937  0.7465508045694145  0.2778501034722781   T   T   T
  0.6180410230482257  0.2503098138864950  0.2775453616943196   T   T   T
  0.6148635948495670  0.7466846855624123  0.2778127167923602   T   T   T
  0.2966915688558304  0.4545554803216861  0.7143954368077365   T   T   T
  0.3531390760929157  0.5367233223334438  0.7592832012056322   T   T   T
 
  0.00000000E+00  0.00000000E+00  0.00000000E+00
  0.00000000E+00  0.00000000E+00  0.00000000E+00
  0.00000000E+00  0.00000000E+00  0.00000000E+00
  0.00000000E+00  0.00000000E+00  0.00000000E+00
  0.00000000E+00  0.00000000E+00  0.00000000E+00
  0.00000000E+00  0.00000000E+00  0.00000000E+00
  0.00000000E+00  0.00000000E+00  0.00000000E+00
  0.00000000E+00  0.00000000E+00  0.00000000E+00
  0.00000000E+00  0.00000000E+00  0.00000000E+00
  0.00000000E+00  0.00000000E+00  0.00000000E+00
  0.00000000E+00  0.00000000E+00  0.00000000E+00
  0.00000000E+00  0.00000000E+00  0.00000000E+00
  0.00000000E+00  0.00000000E+00  0.00000000E+00
  0.00000000E+00  0.00000000E+00  0.00000000E+00
  0.00000000E+00  0.00000000E+00  0.00000000E+00
  0.00000000E+00  0.00000000E+00  0.00000000E+00
  0.00000000E+00  0.00000000E+00  0.00000000E+00
  0.00000000E+00  0.00000000E+00  0.00000000E+00
  0.00000000E+00  0.00000000E+00  0.00000000E+00
  0.00000000E+00  0.00000000E+00  0.00000000E+00
  0.00000000E+00  0.00000000E+00  0.00000000E+00
  0.00000000E+00  0.00000000E+00  0.00000000E+00
  0.00000000E+00  0.00000000E+00  0.00000000E+00
  0.00000000E+00  0.00000000E+00  0.00000000E+00
  0.00000000E+00  0.00000000E+00  0.00000000E+00
  0.00000000E+00  0.00000000E+00  0.00000000E+00
  0.00000000E+00  0.00000000E+00  0.00000000E+00
  0.00000000E+00  0.00000000E+00  0.00000000E+00
  0.00000000E+00  0.00000000E+00  0.00000000E+00
  0.00000000E+00  0.00000000E+00  0.00000000E+00
  0.00000000E+00  0.00000000E+00  0.00000000E+00
  0.00000000E+00  0.00000000E+00  0.00000000E+00
  0.00000000E+00  0.00000000E+00  0.00000000E+00
  0.00000000E+00  0.00000000E+00  0.00000000E+00
  0.00000000E+00  0.00000000E+00  0.00000000E+00
  0.00000000E+00  0.00000000E+00  0.00000000E+00
  0.00000000E+00  0.00000000E+00  0.00000000E+00
  0.00000000E+00  0.00000000E+00  0.00000000E+00
  0.00000000E+00  0.00000000E+00  0.00000000E+00
  0.00000000E+00  0.00000000E+00  0.00000000E+00
  0.00000000E+00  0.00000000E+00  0.00000000E+00
  0.00000000E+00  0.00000000E+00  0.00000000E+00
  0.00000000E+00  0.00000000E+00  0.00000000E+00
  0.00000000E+00  0.00000000E+00  0.00000000E+00
  0.00000000E+00  0.00000000E+00  0.00000000E+00
  0.00000000E+00  0.00000000E+00  0.00000000E+00
  0.00000000E+00  0.00000000E+00  0.00000000E+00
  0.00000000E+00  0.00000000E+00  0.00000000E+00
  0.00000000E+00  0.00000000E+00  0.00000000E+00
  0.00000000E+00  0.00000000E+00  0.00000000E+00
  0.00000000E+00  0.00000000E+00  0.00000000E+00
  0.00000000E+00  0.00000000E+00  0.00000000E+00
  0.00000000E+00  0.00000000E+00  0.00000000E+00
  0.00000000E+00  0.00000000E+00  0.00000000E+00
  0.00000000E+00  0.00000000E+00  0.00000000E+00
  0.00000000E+00  0.00000000E+00  0.00000000E+00
  0.00000000E+00  0.00000000E+00  0.00000000E+00
  0.00000000E+00  0.00000000E+00  0.00000000E+00
  0.00000000E+00  0.00000000E+00  0.00000000E+00
  0.00000000E+00  0.00000000E+00  0.00000000E+00
  0.00000000E+00  0.00000000E+00  0.00000000E+00
  0.00000000E+00  0.00000000E+00  0.00000000E+00
  0.00000000E+00  0.00000000E+00  0.00000000E+00
  0.00000000E+00  0.00000000E+00  0.00000000E+00
  0.00000000E+00  0.00000000E+00  0.00000000E+00
  0.00000000E+00  0.00000000E+00  0.00000000E+00
  0.00000000E+00  0.00000000E+00  0.00000000E+00
  0.00000000E+00  0.00000000E+00  0.00000000E+00
  0.00000000E+00  0.00000000E+00  0.00000000E+00
  0.00000000E+00  0.00000000E+00  0.00000000E+00
  0.00000000E+00  0.00000000E+00  0.00000000E+00
  0.00000000E+00  0.00000000E+00  0.00000000E+00
  0.00000000E+00  0.00000000E+00  0.00000000E+00
  0.00000000E+00  0.00000000E+00  0.00000000E+00
  0.00000000E+00  0.00000000E+00  0.00000000E+00
  0.00000000E+00  0.00000000E+00  0.00000000E+00
  0.00000000E+00  0.00000000E+00  0.00000000E+00
  0.00000000E+00  0.00000000E+00  0.00000000E+00
  0.00000000E+00  0.00000000E+00  0.00000000E+00
  0.00000000E+00  0.00000000E+00  0.00000000E+00
  0.00000000E+00  0.00000000E+00  0.00000000E+00
  0.00000000E+00  0.00000000E+00  0.00000000E+00
  0.00000000E+00  0.00000000E+00  0.00000000E+00
  0.00000000E+00  0.00000000E+00  0.00000000E+00
  0.00000000E+00  0.00000000E+00  0.00000000E+00
  0.00000000E+00  0.00000000E+00  0.00000000E+00
  0.00000000E+00  0.00000000E+00  0.00000000E+00
  0.00000000E+00  0.00000000E+00  0.00000000E+00
  0.00000000E+00  0.00000000E+00  0.00000000E+00
  0.00000000E+00  0.00000000E+00  0.00000000E+00
  0.00000000E+00  0.00000000E+00  0.00000000E+00
  0.00000000E+00  0.00000000E+00  0.00000000E+00
  0.00000000E+00  0.00000000E+00  0.00000000E+00
  0.00000000E+00  0.00000000E+00  0.00000000E+00
  0.00000000E+00  0.00000000E+00  0.00000000E+00
  0.00000000E+00  0.00000000E+00  0.00000000E+00
  0.00000000E+00  0.00000000E+00  0.00000000E+00
  0.00000000E+00  0.00000000E+00  0.00000000E+00
  0.00000000E+00  0.00000000E+00  0.00000000E+00
  0.00000000E+00  0.00000000E+00  0.00000000E+00
  0.00000000E+00  0.00000000E+00  0.00000000E+00
  0.00000000E+00  0.00000000E+00  0.00000000E+00
  0.00000000E+00  0.00000000E+00  0.00000000E+00
  0.00000000E+00  0.00000000E+00  0.00000000E+00
  0.00000000E+00  0.00000000E+00  0.00000000E+00
  0.00000000E+00  0.00000000E+00  0.00000000E+00
  0.00000000E+00  0.00000000E+00  0.00000000E+00
  0.00000000E+00  0.00000000E+00  0.00000000E+00
  0.00000000E+00  0.00000000E+00  0.00000000E+00
  0.00000000E+00  0.00000000E+00  0.00000000E+00
  0.00000000E+00  0.00000000E+00  0.00000000E+00
  0.00000000E+00  0.00000000E+00  0.00000000E+00
  0.00000000E+00  0.00000000E+00  0.00000000E+00
  0.00000000E+00  0.00000000E+00  0.00000000E+00
  0.00000000E+00  0.00000000E+00  0.00000000E+00
  0.00000000E+00  0.00000000E+00  0.00000000E+00
  0.00000000E+00  0.00000000E+00  0.00000000E+00
  0.00000000E+00  0.00000000E+00  0.00000000E+00
  0.00000000E+00  0.00000000E+00  0.00000000E+00
  0.00000000E+00  0.00000000E+00  0.00000000E+00
  0.00000000E+00  0.00000000E+00  0.00000000E+00
  0.00000000E+00  0.00000000E+00  0.00000000E+00
  0.00000000E+00  0.00000000E+00  0.00000000E+00
  0.00000000E+00  0.00000000E+00  0.00000000E+00
  0.00000000E+00  0.00000000E+00  0.00000000E+00
  0.00000000E+00  0.00000000E+00  0.00000000E+00
  0.00000000E+00  0.00000000E+00  0.00000000E+00
  0.00000000E+00  0.00000000E+00  0.00000000E+00
  0.00000000E+00  0.00000000E+00  0.00000000E+00
  0.00000000E+00  0.00000000E+00  0.00000000E+00
  0.00000000E+00  0.00000000E+00  0.00000000E+00
  0.00000000E+00  0.00000000E+00  0.00000000E+00
  0.00000000E+00  0.00000000E+00  0.00000000E+00
  0.00000000E+00  0.00000000E+00  0.00000000E+00
  0.00000000E+00  0.00000000E+00  0.00000000E+00
  0.00000000E+00  0.00000000E+00  0.00000000E+00
  0.00000000E+00  0.00000000E+00  0.00000000E+00
  0.00000000E+00  0.00000000E+00  0.00000000E+00
  0.00000000E+00  0.00000000E+00  0.00000000E+00
  0.00000000E+00  0.00000000E+00  0.00000000E+00
  0.00000000E+00  0.00000000E+00  0.00000000E+00
  0.00000000E+00  0.00000000E+00  0.00000000E+00
  0.00000000E+00  0.00000000E+00  0.00000000E+00
  0.00000000E+00  0.00000000E+00  0.00000000E+00
  0.00000000E+00  0.00000000E+00  0.00000000E+00
  0.00000000E+00  0.00000000E+00  0.00000000E+00
  0.00000000E+00  0.00000000E+00  0.00000000E+00
  0.00000000E+00  0.00000000E+00  0.00000000E+00
  0.00000000E+00  0.00000000E+00  0.00000000E+00
  0.00000000E+00  0.00000000E+00  0.00000000E+00
  0.00000000E+00  0.00000000E+00  0.00000000E+00
  0.00000000E+00  0.00000000E+00  0.00000000E+00
  0.00000000E+00  0.00000000E+00  0.00000000E+00
  0.00000000E+00  0.00000000E+00  0.00000000E+00
  0.00000000E+00  0.00000000E+00  0.00000000E+00
  0.00000000E+00  0.00000000E+00  0.00000000E+00
  0.00000000E+00  0.00000000E+00  0.00000000E+00
  0.00000000E+00  0.00000000E+00  0.00000000E+00
  0.00000000E+00  0.00000000E+00  0.00000000E+00
  0.00000000E+00  0.00000000E+00  0.00000000E+00
  0.00000000E+00  0.00000000E+00  0.00000000E+00
  0.00000000E+00  0.00000000E+00  0.00000000E+00
  0.00000000E+00  0.00000000E+00  0.00000000E+00
  0.00000000E+00  0.00000000E+00  0.00000000E+00
  0.00000000E+00  0.00000000E+00  0.00000000E+00
  0.00000000E+00  0.00000000E+00  0.00000000E+00
  0.00000000E+00  0.00000000E+00  0.00000000E+00
  0.00000000E+00  0.00000000E+00  0.00000000E+00
  0.00000000E+00  0.00000000E+00  0.00000000E+00
  0.00000000E+00  0.00000000E+00  0.00000000E+00
  0.00000000E+00  0.00000000E+00  0.00000000E+00
  0.00000000E+00  0.00000000E+00  0.00000000E+00
  0.00000000E+00  0.00000000E+00  0.00000000E+00
  0.00000000E+00  0.00000000E+00  0.00000000E+00
  0.00000000E+00  0.00000000E+00  0.00000000E+00
  0.00000000E+00  0.00000000E+00  0.00000000E+00
  0.00000000E+00  0.00000000E+00  0.00000000E+00
  0.00000000E+00  0.00000000E+00  0.00000000E+00
  0.00000000E+00  0.00000000E+00  0.00000000E+00
  0.00000000E+00  0.00000000E+00  0.00000000E+00
  0.00000000E+00  0.00000000E+00  0.00000000E+00
  0.00000000E+00  0.00000000E+00  0.00000000E+00
  0.00000000E+00  0.00000000E+00  0.00000000E+00
  0.00000000E+00  0.00000000E+00  0.00000000E+00
  0.00000000E+00  0.00000000E+00  0.00000000E+00
  0.00000000E+00  0.00000000E+00  0.00000000E+00
  0.00000000E+00  0.00000000E+00  0.00000000E+00
  0.00000000E+00  0.00000000E+00  0.00000000E+00
  0.00000000E+00  0.00000000E+00  0.00000000E+00
  0.00000000E+00  0.00000000E+00  0.00000000E+00
  0.00000000E+00  0.00000000E+00  0.00000000E+00
  0.00000000E+00  0.00000000E+00  0.00000000E+00
  0.00000000E+00  0.00000000E+00  0.00000000E+00
  0.00000000E+00  0.00000000E+00  0.00000000E+00
  0.00000000E+00  0.00000000E+00  0.00000000E+00
  0.00000000E+00  0.00000000E+00  0.00000000E+00
  0.00000000E+00  0.00000000E+00  0.00000000E+00
  0.00000000E+00  0.00000000E+00  0.00000000E+00
  0.00000000E+00  0.00000000E+00  0.00000000E+00
  0.00000000E+00  0.00000000E+00  0.00000000E+00
  0.00000000E+00  0.00000000E+00  0.00000000E+00
  0.00000000E+00  0.00000000E+00  0.00000000E+00
  0.00000000E+00  0.00000000E+00  0.00000000E+00
  0.00000000E+00  0.00000000E+00  0.00000000E+00
  0.00000000E+00  0.00000000E+00  0.00000000E+00
  0.00000000E+00  0.00000000E+00  0.00000000E+00
  0.00000000E+00  0.00000000E+00  0.00000000E+00
  0.00000000E+00  0.00000000E+00  0.00000000E+00
  0.00000000E+00  0.00000000E+00  0.00000000E+00
  0.00000000E+00  0.00000000E+00  0.00000000E+00
  0.00000000E+00  0.00000000E+00  0.00000000E+00
  0.00000000E+00  0.00000000E+00  0.00000000E+00
  0.00000000E+00  0.00000000E+00  0.00000000E+00
  0.00000000E+00  0.00000000E+00  0.00000000E+00
  0.00000000E+00  0.00000000E+00  0.00000000E+00
  0.00000000E+00  0.00000000E+00  0.00000000E+00
  0.00000000E+00  0.00000000E+00  0.00000000E+00
  0.00000000E+00  0.00000000E+00  0.00000000E+00
  0.00000000E+00  0.00000000E+00  0.00000000E+00
  0.00000000E+00  0.00000000E+00  0.00000000E+00
  0.00000000E+00  0.00000000E+00  0.00000000E+00
  0.00000000E+00  0.00000000E+00  0.00000000E+00
  0.00000000E+00  0.00000000E+00  0.00000000E+00
  0.00000000E+00  0.00000000E+00  0.00000000E+00
  0.00000000E+00  0.00000000E+00  0.00000000E+00
  0.00000000E+00  0.00000000E+00  0.00000000E+00
  0.00000000E+00  0.00000000E+00  0.00000000E+00
  0.00000000E+00  0.00000000E+00  0.00000000E+00
  0.00000000E+00  0.00000000E+00  0.00000000E+00
  0.00000000E+00  0.00000000E+00  0.00000000E+00
  0.00000000E+00  0.00000000E+00  0.00000000E+00
  0.00000000E+00  0.00000000E+00  0.00000000E+00
  0.00000000E+00  0.00000000E+00  0.00000000E+00
  0.00000000E+00  0.00000000E+00  0.00000000E+00
  0.00000000E+00  0.00000000E+00  0.00000000E+00
  0.00000000E+00  0.00000000E+00  0.00000000E+00
  0.00000000E+00  0.00000000E+00  0.00000000E+00
  0.00000000E+00  0.00000000E+00  0.00000000E+00
  0.00000000E+00  0.00000000E+00  0.00000000E+00
  0.00000000E+00  0.00000000E+00  0.00000000E+00
  0.00000000E+00  0.00000000E+00  0.00000000E+00
  0.00000000E+00  0.00000000E+00  0.00000000E+00
  0.00000000E+00  0.00000000E+00  0.00000000E+00
  0.00000000E+00  0.00000000E+00  0.00000000E+00
  0.00000000E+00  0.00000000E+00  0.00000000E+00
  0.00000000E+00  0.00000000E+00  0.00000000E+00
  0.00000000E+00  0.00000000E+00  0.00000000E+00
  0.00000000E+00  0.00000000E+00  0.00000000E+00
  0.00000000E+00  0.00000000E+00  0.00000000E+00
  0.00000000E+00  0.00000000E+00  0.00000000E+00
  0.00000000E+00  0.00000000E+00  0.00000000E+00
  0.00000000E+00  0.00000000E+00  0.00000000E+00
  0.00000000E+00  0.00000000E+00  0.00000000E+00
  0.00000000E+00  0.00000000E+00  0.00000000E+00
  0.00000000E+00  0.00000000E+00  0.00000000E+00
  0.00000000E+00  0.00000000E+00  0.00000000E+00
  0.00000000E+00  0.00000000E+00  0.00000000E+00
  0.00000000E+00  0.00000000E+00  0.00000000E+00
  0.00000000E+00  0.00000000E+00  0.00000000E+00
  0.00000000E+00  0.00000000E+00  0.00000000E+00
  0.00000000E+00  0.00000000E+00  0.00000000E+00
  0.00000000E+00  0.00000000E+00  0.00000000E+00
  0.00000000E+00  0.00000000E+00  0.00000000E+00
  0.00000000E+00  0.00000000E+00  0.00000000E+00
  0.00000000E+00  0.00000000E+00  0.00000000E+00
  0.00000000E+00  0.00000000E+00  0.00000000E+00
  0.00000000E+00  0.00000000E+00  0.00000000E+00
  0.00000000E+00  0.00000000E+00  0.00000000E+00
  0.00000000E+00  0.00000000E+00  0.00000000E+00
  0.00000000E+00  0.00000000E+00  0.00000000E+00
  0.00000000E+00  0.00000000E+00  0.00000000E+00
  0.00000000E+00  0.00000000E+00  0.00000000E+00
  0.00000000E+00  0.00000000E+00  0.00000000E+00
  0.00000000E+00  0.00000000E+00  0.00000000E+00
  0.00000000E+00  0.00000000E+00  0.00000000E+00
  0.00000000E+00  0.00000000E+00  0.00000000E+00
  0.00000000E+00  0.00000000E+00  0.00000000E+00
  0.00000000E+00  0.00000000E+00  0.00000000E+00
  0.00000000E+00  0.00000000E+00  0.00000000E+00
  0.00000000E+00  0.00000000E+00  0.00000000E+00
  0.00000000E+00  0.00000000E+00  0.00000000E+00
  0.00000000E+00  0.00000000E+00  0.00000000E+00
  0.00000000E+00  0.00000000E+00  0.00000000E+00
  0.00000000E+00  0.00000000E+00  0.00000000E+00
  0.00000000E+00  0.00000000E+00  0.00000000E+00
  0.00000000E+00  0.00000000E+00  0.00000000E+00
  0.00000000E+00  0.00000000E+00  0.00000000E+00
  0.00000000E+00  0.00000000E+00  0.00000000E+00
  0.00000000E+00  0.00000000E+00  0.00000000E+00
  0.00000000E+00  0.00000000E+00  0.00000000E+00
  0.00000000E+00  0.00000000E+00  0.00000000E+00
  0.00000000E+00  0.00000000E+00  0.00000000E+00
  0.00000000E+00  0.00000000E+00  0.00000000E+00
  0.00000000E+00  0.00000000E+00  0.00000000E+00
  0.00000000E+00  0.00000000E+00  0.00000000E+00
