# Supplementary material for: Supercapacitor Performance of Magnetite Nanoparticles Enhanced by a Catecholate Dispersant: Experiment and Theory
Source: Molecules. 2023 Feb 6;28(4):1562. doi: 10.3390/molecules28041562 (PMC9964791; doi:10.3390/molecules28041562)
Supplement: Supplementary file 1 [file molecules-28-01562-s001.zip › SI/Fe3O4_adsorption/BA/nonadsorbed/POSCAR]

BA NonAdsorbed                          
   1.00000000000000     
     0.0000122287000000    0.0000000000000000  -16.9056854248000015
   -16.9056854248000015   -0.0000020381000000   -0.0000122286000000
    -0.0000040762000000   33.8113708496000029    0.0000000000000000
   C    Fe   H    Fe   O 
     7    80     6    40   162
Selective dynamics
Direct
  0.5046659265870072  0.5103296112895430  0.8575928559000019   T   T   F
  0.4628340024155837  0.4386033445204079  0.8575839685000020   T   T   F
  0.4632362349513580  0.5822998479891559  0.8576017437000019   T   T   F
  0.3804465202970442  0.4388927864862750  0.8575839688000002   T   T   F
  0.3807615473125109  0.5822145184675240  0.8576017440000001   T   T   F
  0.3393287785491245  0.5106819681100572  0.8575928564999984   T   T   F
  0.5924462837472247  0.5068019460632563  0.8576017303999990   T   T   F
  0.1209950686115324 -0.0022128414293110  0.3450450013397905   T   T   T
  0.1178111741263358  0.5009777895710013  0.3453930604713701   T   T   T
  0.6210533903404075 -0.0014971405403833  0.3451063494635618   T   T   T
  0.6216194872564362  0.4962055769433790  0.3427551426590562   T   T   T
  0.1225713119999980  0.1225713119999980  0.4067232009999984   F   F   F
  0.1225713119999980  0.6225713119999980  0.4067232009999984   F   F   F
  0.6225713119999980  0.1225713119999980  0.4067232009999984   F   F   F
  0.6225713119999980  0.6225713119999980  0.4067232009999984   F   F   F
  0.3731422619826479  0.4988629895621661  0.4696274793312563   T   T   T
  0.3768882509331517  0.9943116338910020  0.4674158052793065   T   T   T
  0.8740912056208642  0.4959479938655810  0.4670857983176938   T   T   T
  0.8745817592192943  0.9950118955608880  0.4670879675589307   T   T   T
  0.2498187128340649  0.3751526655304450  0.3416781089687144   T   T   T
  0.2508894399958216  0.8739800664058870  0.3400996489220724   T   T   T
  0.7488572097245809  0.3750942588611457  0.3403570888940554   T   T   T
  0.7507359698343919  0.8738744510734056  0.3401358550190450   T   T   T
  0.4975000024999972  0.4975000024999972  0.4062500000000000   F   F   F
  0.4975000024999972  0.9975000024999972  0.4062500000000000   F   F   F
  0.9975000024999972  0.4975000024999972  0.4062500000000000   F   F   F
  0.9975000024999972  0.9975000024999972  0.4062500000000000   F   F   F
  0.3724286854999974  0.3724286854999974  0.4057767990000016   F   F   F
  0.3724286854999974  0.8724286854999974  0.4057767990000016   F   F   F
  0.8724286854999974  0.3724286854999974  0.4057767990000016   F   F   F
  0.8724286854999974  0.8724286854999974  0.4057767990000016   F   F   F
  0.3703278939541003  0.2496437394473801  0.3419433216918835   T   T   T
  0.3746716877707515  0.7504070686662155  0.3415570007568635   T   T   T
  0.8704752917433973  0.2509573794418496  0.3428559514208580   T   T   T
  0.8748370571756027  0.7497117041030487  0.3410837424548271   T   T   T
  0.2459932202882901  0.1192654335505466  0.4724293676412821   T   T   T
  0.2466394865210992  0.6192384274705351  0.4725973469793077   T   T   T
  0.7443585379840177  0.1210683731212727  0.4718543158439817   T   T   T
  0.7432334084723061  0.6213459949633876  0.4708033006684516   T   T   T
  0.4928521712411200  0.2511099671684349  0.2807700904431848   T   T   T
  0.4882333181590575  0.7521121122407005  0.2832586010156163   T   T   T
  0.9921607216201670  0.2516485117668638  0.2809706707043912   T   T   T
  0.9883682528958044  0.7520952936907958  0.2824789497038001   T   T   T
  0.0029574792831770  0.2440977838174153  0.5316600833620873   T   T   T
  0.0028315625933433  0.7436872202747222  0.5313295764376839   T   T   T
  0.5071391579341491  0.2424980111315362  0.5290112425605359   T   T   T
  0.5073421555197485  0.7424565610202841  0.5300730787201129   T   T   T
  0.3645837678838184  0.1196607402073831  0.2827626245803100   T   T   T
  0.3654871618848157  0.6197250651439590  0.2834076821820635   T   T   T
  0.8646170035599385  0.1201782728187105  0.2832768844586399   T   T   T
  0.8631036196871034  0.6207581627861100  0.2829122699207258   T   T   T
  0.4951067288683198  0.3766515734279390  0.4674162180130702   T   T   T
  0.4991936128039522  0.8730384745949640  0.4695949781799608   T   T   T
  0.0005263611830096  0.3743289304255887  0.4703882723257366   T   T   T
  0.0003210716511455  0.8743014834031011  0.4703068318247461   T   T   T
  0.3760469924695268  0.1300495291283596  0.5293653920883600   T   T   T
  0.3749462991002045  0.6320903827117839  0.5300024288489044   T   T   T
  0.8744370268430377  0.1273827387240866  0.5294672953233628   T   T   T
  0.8734984853878508  0.6275012415590429  0.5291250295010312   T   T   T
  0.2525950240330222  0.4890290062863974  0.2832793694817423   T   T   T
  0.2529983435636566  0.9881563205592570  0.2829860691984586   T   T   T
  0.7527989366278166  0.4887300006719424  0.2820591949614843   T   T   T
  0.7532056512331787  0.9885714945323767  0.2828404222868704   T   T   T
  0.2430036046642748  0.0055502736846801  0.5290854337560580   T   T   T
  0.2426710314702035  0.5055540090674602  0.5299773301934060   T   T   T
  0.7422501889339721  0.0071134485606408  0.5295621727371576   T   T   T
  0.7417580125031319  0.5068000765038757  0.5296918146532813   T   T   T
  0.1206556995648240  0.3686790492267629  0.2834463018844753   T   T   T
  0.1198881247785097  0.8627357175524015  0.2831577029907946   T   T   T
  0.6207619698159256  0.3689456006932132  0.2819869659592085   T   T   T
  0.6197502112507928  0.8635825566660524  0.2830598387135935   T   T   T
  0.1301476793213802  0.3749992285716051  0.5289814506144789   T   T   T
  0.1292732432335739  0.8751306658128895  0.5290629697301760   T   T   T
  0.6309616114672705  0.3752222965199561  0.5290780841128429   T   T   T
  0.6318420411646145  0.8746530927004915  0.5302662137830504   T   T   T
  0.1245122106880921  0.2439851741159298  0.4696989642553756   T   T   T
  0.1244778475773689  0.7437756522613955  0.4694633163302862   T   T   T
  0.6204777760751076  0.2446236639938515  0.4713463895723582   T   T   T
  0.6200806994513516  0.7456395947000707  0.4723560412673670   T   T   T
 -0.0056001079574842  0.1207808509748198  0.3421294532280525   T   T   T
 -0.0037641904503153  0.6216250676858390  0.3428217042836507   T   T   T
  0.4944175772178164  0.1207457980263861  0.3422473906030368   T   T   T
  0.4998424969818100  0.6190316852163391  0.3452195513513898   T   T   T
  0.2475000024999972  0.2475000024999972  0.4062500000000000   F   F   F
  0.2475000024999972  0.7475000024999972  0.4062500000000000   F   F   F
  0.7475000024999972  0.2475000024999972  0.4062500000000000   F   F   F
  0.7475000024999972  0.7475000024999972  0.4062500000000000   F   F   F
  0.4962542053888482  0.3833864076711289  0.8575809973999995   T   T   F
  0.4959056187740657  0.6378926603760874  0.8576106211000010   T   T   F
  0.3480557348471931  0.3830310237482553  0.8575780522999992   T   T   F
  0.3486177670106654  0.6382374872940824  0.8576076681000018   T   T   F
  0.2747255528791706  0.5108769843480037  0.8575928567000020   T   T   F
  0.6842040637662390  0.5702140987954534  0.8575603381000008   T   T   F
  0.4363355039999988  0.1867601719999996  0.4358980060000022   F   F   F
  0.4363355039999988  0.6867601719999996  0.4358980060000022   F   F   F
  0.9363355039999988  0.1867601719999996  0.4358980060000022   F   F   F
  0.9363355039999988  0.6867601719999996  0.4358980060000022   F   F   F
  0.0586644970000023  0.3082398175000023  0.3766019939999978   F   F   F
  0.0586644970000023  0.8082398175000023  0.3766019939999978   F   F   F
  0.5586644970000023  0.3082398175000023  0.3766019939999978   F   F   F
  0.5586644970000023  0.8082398175000023  0.3766019939999978   F   F   F
  0.3082398175000023  0.0586644970000023  0.3766019939999978   F   F   F
  0.3082398175000023  0.5586644970000023  0.3766019939999978   F   F   F
  0.8082398175000023  0.0586644970000023  0.3766019939999978   F   F   F
  0.8082398175000023  0.5586644970000023  0.3766019939999978   F   F   F
  0.4349776836466143  0.4348070051078570  0.3068391773780792   T   T   T
  0.4361242533247532  0.9350504499770720  0.3069672379892950   T   T   T
  0.9346067945467896  0.4349397629636655  0.3066176864576157   T   T   T
  0.9361003121760892  0.9346412088976063  0.3069174273736159   T   T   T
  0.4051891995168699  0.4045494756867348  0.5392747879352230   T   T   T
  0.4050405184985634  0.9030840709672137  0.5393971101066155   T   T   T
  0.9009772949319723  0.4035809425841955  0.5393450005701133   T   T   T
  0.8993389934976793  0.9022076743814439  0.5395254932098735   T   T   T
  0.3040924743371820  0.3030468985350562  0.5051654836048630   T   T   T
  0.3029415173167699  0.8036951742213407  0.5052564200756665   T   T   T
  0.8029093160190678  0.3039035532534316  0.5039573596018431   T   T   T
  0.8023286334089591  0.8033824671435924  0.5041986381424420   T   T   T
  0.1908153260357301  0.1898962457819759  0.3078402942640425   T   T   T
  0.1935759599262183  0.6916160963991070  0.3081741761624121   T   T   T
  0.6909172763728302  0.1905588757813861  0.3077016064840187   T   T   T
  0.6920249755685107  0.6925235151428359  0.3083283008832517   T   T   T
  0.0894478126129939  0.0875507154993722  0.2729004665027978   T   T   T
  0.0932664676426897  0.5945787022150283  0.2735532766247901   T   T   T
  0.5899153576091658  0.0884814561797251  0.2728780506835024   T   T   T
  0.5936726614519785  0.5943975551998241  0.2733543430715761   T   T   T
  0.0592855088635857  0.0601395923766699  0.5055287503872420   T   T   T
  0.0595931990030585  0.5599726514205020  0.5055329007277090   T   T   T
  0.5597748427668972  0.0594453341172726  0.5057357623856326   T   T   T
  0.5594841370393108  0.5596561595937775  0.5058996814590919   T   T   T
  0.1867601719999996  0.4363355039999988  0.4358980060000022   F   F   F
  0.1867601719999996  0.9363355039999988  0.4358980060000022   F   F   F
  0.6867601719999996  0.4363355039999988  0.4358980060000022   F   F   F
  0.6867601719999996  0.9363355039999988  0.4358980060000022   F   F   F
  0.1296826214068237  0.4888755145816486  0.2807409229790517   T   T   T
  0.1319767212205263  0.9867209816847337  0.2810863242180459   T   T   T
  0.6303265011683409  0.4884882135003312  0.2765610281773286   T   T   T
  0.6318149966947898  0.9870678940222178  0.2808637832728589   T   T   T
  0.1171088301520968  0.2577730301671096  0.5279202734904289   T   T   T
  0.1167774463807921  0.7582628564909536  0.5279456916693044   T   T   T
  0.6243760883731174  0.2616435885016201  0.5292546251665230   T   T   T
  0.6254521300706044  0.7614211604487496  0.5300707659463684   T   T   T
  0.2333963387232761  0.3718850087150642  0.2832548946522896   T   T   T
  0.2339766092498047  0.8709328007006246  0.2827995307316343   T   T   T
  0.7335998619273983  0.3707561779597768  0.2824034942360224   T   T   T
  0.7337563135190431  0.8711604818187315  0.2828956263335749   T   T   T
  0.2446805262359994  0.3765945211055761  0.5351559943633101   T   T   T
  0.2441068681606666  0.8777650925623193  0.5356092704573165   T   T   T
  0.7487769800529877  0.3798665674839782  0.5346153486685501   T   T   T
  0.7510194853232621  0.8801230490574546  0.5360659765629059   T   T   T
  0.1269618274999971  0.2430319635000018  0.4085584879999971   F   F   F
  0.1269618274999971  0.7430319635000018  0.4085584879999971   F   F   F
  0.6269618274999971  0.2430319635000018  0.4085584879999971   F   F   F
  0.6269618274999971  0.7430319635000018  0.4085584879999971   F   F   F
  0.1222310405081466  0.1170893644962216  0.3367983205205828   T   T   T
  0.1230320464905379  0.6191589752177007  0.3373550642950474   T   T   T
  0.6222393373261946  0.1175304570055092  0.3364943775004542   T   T   T
  0.6183795425823162  0.6227802701878162  0.3370396744180497   T   T   T
  0.4984573254130168  0.4999673628115507  0.3409739902214264   T   T   T
  0.5017682210607385  0.0001658910003713  0.3408381697819748   T   T   T
  0.0000041368962648  0.4965051310325097  0.3412525387363731   T   T   T
  0.0018869820143479  0.0000590822525429  0.3408192682023058   T   T   T
  0.1252071429077040  0.1245231821957191  0.4712780899511533   T   T   T
  0.1250060581422321  0.6247553575188383  0.4713317649542953   T   T   T
  0.6253451980312517  0.1247441137546732  0.4714871886313624   T   T   T
  0.6248955871780451  0.6250254020205908  0.4716542337883697   T   T   T
  0.0024377829999978  0.1213363855000011  0.4037051800000029   F   F   F
  0.0024377829999978  0.6213363855000011  0.4037051800000029   F   F   F
  0.5024377829999978  0.1213363855000011  0.4037051800000029   F   F   F
  0.5024377829999978  0.6213363855000011  0.4037051800000029   F   F   F
  0.2440762611698984  0.2433344523321700  0.4665423461252650   T   T   T
  0.2433012429835137  0.7438559892691790  0.4667452764667949   T   T   T
  0.7445169225546617  0.2437515047624174  0.4660168526347954   T   T   T
  0.7444439964367003  0.7431548353050940  0.4661896160961604   T   T   T
  0.1213363855000011  0.0024377829999978  0.4037051800000029   F   F   F
  0.1213363855000011  0.5024377829999978  0.4037051800000029   F   F   F
  0.6213363855000011  0.0024377829999978  0.4037051800000029   F   F   F
  0.6213363855000011  0.5024377829999978  0.4037051800000029   F   F   F
  0.1259574862354698  0.4904741298691372  0.5335145540451999   T   T   T
  0.1265323371832321  0.9912446501842924  0.5332662757404424   T   T   T
  0.6269055823667989  0.4910149927323585  0.5345523169048406   T   T   T
  0.6277667552040763  0.9913767314387416  0.5344067062534609   T   T   T
  0.2430319635000018  0.1269618274999971  0.4085584879999971   F   F   F
  0.2430319635000018  0.6269618274999971  0.4085584879999971   F   F   F
  0.7430319635000018  0.1269618274999971  0.4085584879999971   F   F   F
  0.7430319635000018  0.6269618274999971  0.4085584879999971   F   F   F
  0.3736636045000026  0.4925622044999969  0.4087948199999971   F   F   F
  0.3736636045000026  0.9925622044999969  0.4087948199999971   F   F   F
  0.8736636045000026  0.4925622044999969  0.4087948199999971   F   F   F
  0.8736636045000026  0.9925622044999969  0.4087948199999971   F   F   F
  0.3699156595770487  0.3689460931799520  0.3411772043611243   T   T   T
  0.3703828368566598  0.8706710530771837  0.3410872176703960   T   T   T
  0.8693650742141339  0.3697919999064906  0.3411485323386689   T   T   T
  0.8699043483230459  0.8707116069409455  0.3410933146706129   T   T   T
  0.2504446727802526  0.2506237730763850  0.3458868039783216   T   T   T
  0.2514549494881381  0.7518643577161332  0.3464222622824968   T   T   T
  0.7510766791011623  0.2506087032589520  0.3457622193186084   T   T   T
  0.7510661430160673  0.7524551790951204  0.3463082533630036   T   T   T
  0.3761580601027866  0.3724420785364094  0.4758742346247041   T   T   T
  0.3723698365385056  0.8760369640146590  0.4761629508495543   T   T   T
  0.8729134563134616  0.3771844169350344  0.4752026050867487   T   T   T
  0.8725224251279505  0.8765962772627094  0.4755605702958312   T   T   T
  0.2519680260000001  0.3680381774999972  0.4039415120000029   F   F   F
  0.2519680260000001  0.8680381774999972  0.4039415120000029   F   F   F
  0.7519680260000001  0.3680381774999972  0.4039415120000029   F   F   F
  0.7519680260000001  0.8680381774999972  0.4039415120000029   F   F   F
  0.4974977372459005  0.4944176534543322  0.4710623790174133   T   T   T
  0.4946984076465967  0.9971625464928179  0.4710409592345765   T   T   T
  0.9936531702529281  0.4954431769347300  0.4715756329620105   T   T   T
  0.9937679540485433  0.9957466450662449  0.4715549816963497   T   T   T
  0.3680381774999972  0.2519680260000001  0.4039415120000029   F   F   F
  0.3680381774999972  0.7519680260000001  0.4039415120000029   F   F   F
  0.8680381774999972  0.2519680260000001  0.4039415120000029   F   F   F
  0.8680381774999972  0.7519680260000001  0.4039415120000029   F   F   F
  0.4925622044999969  0.3736636045000026  0.4087948199999971   F   F   F
  0.4925622044999969  0.8736636045000026  0.4087948199999971   F   F   F
  0.9925622044999969  0.3736636045000026  0.4087948199999971   F   F   F
  0.9925622044999969  0.8736636045000026  0.4087948199999971   F   F   F
  0.3770333121752869  0.2370450795586685  0.2843679218136439   T   T   T
  0.3710532484382635  0.7332871731133123  0.2836456340789835   T   T   T
  0.8774966610448894  0.2372713382708551  0.2847681815462555   T   T   T
  0.8706042805385704  0.7338734973229499  0.2832301619069671   T   T   T
  0.1252420634413766  0.3692032653260701  0.4690541738448878   T   T   T
  0.1252824091452397  0.8702584956319710  0.4691096986396108   T   T   T
  0.6210692453326234  0.3712720893346336  0.4684199992288402   T   T   T
  0.6263784742440046  0.8708482779392279  0.4694561404740237   T   T   T
  0.3798847218917768  0.2461835471583291  0.5348251523295607   T   T   T
  0.3792264992292279  0.7486831835908784  0.5355189192599838   T   T   T
  0.8809942112098251  0.2481268039290566  0.5341816331816284   T   T   T
  0.8809628542817735  0.7478741859652276  0.5343343055739797   T   T   T
  0.3714179337431298  0.1206479905967276  0.4686493765763548   T   T   T
  0.3703630953156338  0.6254300359059745  0.4693972141085874   T   T   T
  0.8717707779842928  0.1203515330864360  0.4684536187791797   T   T   T
  0.8720127660290420  0.6199010708844142  0.4683555778865203   T   T   T
  0.2533408888332371  0.0005397023224724  0.4673096026823670   T   T   T
  0.2492605200676168  0.5014331585937960  0.4676998939956203   T   T   T
  0.7532970504325184  0.0016479711707468  0.4673711571022990   T   T   T
  0.7528204167050796  0.5016991951235743  0.4672514126970443   T   T   T
  0.3691573127866444  0.1253924165306405  0.3432659530369411   T   T   T
  0.3745660138630080  0.6233075006091359  0.3441255157561662   T   T   T
  0.8696518655988217  0.1250938353603668  0.3434240781133523   T   T   T
  0.8696838722837233  0.6244521915812327  0.3434395056628029   T   T   T
  0.2493710929652445  0.1174162119117633  0.2770523795239802   T   T   T
  0.2479406920064383  0.6147692615872221  0.2776936854300774   T   T   T
  0.7497984982265841  0.1177967639622190  0.2772301997004528   T   T   T
  0.7458241088517923  0.6156770956492708  0.2774680721313082   T   T   T
  0.2618851185884550  0.1226170724835648  0.5301177786068348   T   T   T
  0.2610260622761660  0.6237749463791296  0.5300972092980138   T   T   T
  0.7616136000112360  0.1243982458446937  0.5298308372414821   T   T   T
  0.7609874269660482  0.6243778899347233  0.5288649346894497   T   T   T
  0.4920912520890325  0.2446721492311240  0.3428934796163465   T   T   T
  0.4938706148998829  0.7421856292230093  0.3453591367763547   T   T   T
  0.9927485450913324  0.2450163786167551  0.3429729317899996   T   T   T
  0.9931893091846437  0.7459270910147630  0.3449772960121109   T   T   T
  0.3686260323020971  0.0044331431425488  0.2790138413700393   T   T   T
  0.3679396896022706  0.5028421337926958  0.2783336573254726   T   T   T
  0.8690927671552491  0.0047771886522606  0.2791396519961392   T   T   T
  0.8680324701502321  0.5035226745449871  0.2779935967842732   T   T   T
  0.3643395283790472  0.0060958662459278  0.5315496927559465   T   T   T
  0.3632822752422369  0.5065931014872954  0.5338082611067625   T   T   T
  0.8650072831089980  0.0079371328341731  0.5317920204723799   T   T   T
  0.8643414735153433  0.5080304428714846  0.5317872838759525   T   T   T
  0.4875541753099183  0.1328662456165449  0.2732290104073074   T   T   T
  0.4882017519896394  0.6303003655896354  0.2811648883135420   T   T   T
  0.9884102104556685  0.1338698360588289  0.2732336797363690   T   T   T
  0.9882508585087576  0.6308045738203796  0.2792343788525677   T   T   T
  0.0023661027446478  0.2497168649042273  0.4694048551030912   T   T   T
  0.0023970681208637  0.7497915636301737  0.4693625450794575   T   T   T
  0.5010993538460836  0.2529060908558397  0.4670507916681984   T   T   T
  0.5021227443511411  0.7496663768992441  0.4677132051660302   T   T   T
  0.4918398536945529  0.1270020338833495  0.5343920299525616   T   T   T
  0.4910528620811174  0.6268983496414671  0.5346541969851754   T   T   T
  0.9925786348971258  0.1292401594620094  0.5352727230250256   T   T   T
  0.9922884004797207  0.6289953468109525  0.5349774555652128   T   T   T
  0.1232131376351496  0.3745614138205171  0.3440518462647849   T   T   T
  0.1243552152521704  0.8745571516903499  0.3439473749979341   T   T   T
  0.6234571363212666  0.3698272867298303  0.3430441193817687   T   T   T
  0.6237230099734568  0.8745884651656896  0.3438784652374506   T   T   T
  0.0023815483609939  0.3659637656190388  0.2771156326686783   T   T   T
  0.0044307440974924  0.8680555253810748  0.2779338784303615   T   T   T
  0.5021392111487299  0.3655931565551255  0.2772670315930094   T   T   T
  0.5038969228871526  0.8678257592665011  0.2782472553324239   T   T   T
  0.0052158241517886  0.3621362973864461  0.5386302607829652   T   T   T
  0.0047273580044506  0.8628404218096022  0.5379969016970857   T   T   T
  0.5077138701660526  0.3640285669471812  0.5311979376511519   T   T   T
  0.5085316200837703  0.8639766913693807  0.5340404043561306   T   T   T
  0.2418509318904287  0.4939738331908530  0.3452296645367866   T   T   T
  0.2424072696518224  0.9936456508119335  0.3451284092249910   T   T   T
  0.7443099317986180  0.4933669378619730  0.3445409294917125   T   T   T
  0.7423804380422158  0.9936298746365585  0.3451699727248912   T   T   T
  0.1138478537072399  0.2479762454431985  0.2786192741853642   T   T   T
  0.1164885961290239  0.7466752399438097  0.2782115956394676   T   T   T
  0.6132150353666462  0.2457675336265603  0.2772964268663372   T   T   T
  0.6153776889243009  0.7474939418705523  0.2778343454323737   T   T   T
  0.6270607239448431  0.5800111311417295  0.8575692056000008   T   T   F
  0.6316795874697938  0.4459719339932805  0.8576076334000007   T   T   F
 
  0.00000000E+00  0.00000000E+00  0.00000000E+00
  0.00000000E+00  0.00000000E+00  0.00000000E+00
  0.00000000E+00  0.00000000E+00  0.00000000E+00
  0.00000000E+00  0.00000000E+00  0.00000000E+00
  0.00000000E+00  0.00000000E+00  0.00000000E+00
  0.00000000E+00  0.00000000E+00  0.00000000E+00
  0.00000000E+00  0.00000000E+00  0.00000000E+00
  0.00000000E+00  0.00000000E+00  0.00000000E+00
  0.00000000E+00  0.00000000E+00  0.00000000E+00
  0.00000000E+00  0.00000000E+00  0.00000000E+00
  0.00000000E+00  0.00000000E+00  0.00000000E+00
  0.00000000E+00  0.00000000E+00  0.00000000E+00
  0.00000000E+00  0.00000000E+00  0.00000000E+00
  0.00000000E+00  0.00000000E+00  0.00000000E+00
  0.00000000E+00  0.00000000E+00  0.00000000E+00
  0.00000000E+00  0.00000000E+00  0.00000000E+00
  0.00000000E+00  0.00000000E+00  0.00000000E+00
  0.00000000E+00  0.00000000E+00  0.00000000E+00
  0.00000000E+00  0.00000000E+00  0.00000000E+00
  0.00000000E+00  0.00000000E+00  0.00000000E+00
  0.00000000E+00  0.00000000E+00  0.00000000E+00
  0.00000000E+00  0.00000000E+00  0.00000000E+00
  0.00000000E+00  0.00000000E+00  0.00000000E+00
  0.00000000E+00  0.00000000E+00  0.00000000E+00
  0.00000000E+00  0.00000000E+00  0.00000000E+00
  0.00000000E+00  0.00000000E+00  0.00000000E+00
  0.00000000E+00  0.00000000E+00  0.00000000E+00
  0.00000000E+00  0.00000000E+00  0.00000000E+00
  0.00000000E+00  0.00000000E+00  0.00000000E+00
  0.00000000E+00  0.00000000E+00  0.00000000E+00
  0.00000000E+00  0.00000000E+00  0.00000000E+00
  0.00000000E+00  0.00000000E+00  0.00000000E+00
  0.00000000E+00  0.00000000E+00  0.00000000E+00
  0.00000000E+00  0.00000000E+00  0.00000000E+00
  0.00000000E+00  0.00000000E+00  0.00000000E+00
  0.00000000E+00  0.00000000E+00  0.00000000E+00
  0.00000000E+00  0.00000000E+00  0.00000000E+00
  0.00000000E+00  0.00000000E+00  0.00000000E+00
  0.00000000E+00  0.00000000E+00  0.00000000E+00
  0.00000000E+00  0.00000000E+00  0.00000000E+00
  0.00000000E+00  0.00000000E+00  0.00000000E+00
  0.00000000E+00  0.00000000E+00  0.00000000E+00
  0.00000000E+00  0.00000000E+00  0.00000000E+00
  0.00000000E+00  0.00000000E+00  0.00000000E+00
  0.00000000E+00  0.00000000E+00  0.00000000E+00
  0.00000000E+00  0.00000000E+00  0.00000000E+00
  0.00000000E+00  0.00000000E+00  0.00000000E+00
  0.00000000E+00  0.00000000E+00  0.00000000E+00
  0.00000000E+00  0.00000000E+00  0.00000000E+00
  0.00000000E+00  0.00000000E+00  0.00000000E+00
  0.00000000E+00  0.00000000E+00  0.00000000E+00
  0.00000000E+00  0.00000000E+00  0.00000000E+00
  0.00000000E+00  0.00000000E+00  0.00000000E+00
  0.00000000E+00  0.00000000E+00  0.00000000E+00
  0.00000000E+00  0.00000000E+00  0.00000000E+00
  0.00000000E+00  0.00000000E+00  0.00000000E+00
  0.00000000E+00  0.00000000E+00  0.00000000E+00
  0.00000000E+00  0.00000000E+00  0.00000000E+00
  0.00000000E+00  0.00000000E+00  0.00000000E+00
  0.00000000E+00  0.00000000E+00  0.00000000E+00
  0.00000000E+00  0.00000000E+00  0.00000000E+00
  0.00000000E+00  0.00000000E+00  0.00000000E+00
  0.00000000E+00  0.00000000E+00  0.00000000E+00
  0.00000000E+00  0.00000000E+00  0.00000000E+00
  0.00000000E+00  0.00000000E+00  0.00000000E+00
  0.00000000E+00  0.00000000E+00  0.00000000E+00
  0.00000000E+00  0.00000000E+00  0.00000000E+00
  0.00000000E+00  0.00000000E+00  0.00000000E+00
  0.00000000E+00  0.00000000E+00  0.00000000E+00
  0.00000000E+00  0.00000000E+00  0.00000000E+00
  0.00000000E+00  0.00000000E+00  0.00000000E+00
  0.00000000E+00  0.00000000E+00  0.00000000E+00
  0.00000000E+00  0.00000000E+00  0.00000000E+00
  0.00000000E+00  0.00000000E+00  0.00000000E+00
  0.00000000E+00  0.00000000E+00  0.00000000E+00
  0.00000000E+00  0.00000000E+00  0.00000000E+00
  0.00000000E+00  0.00000000E+00  0.00000000E+00
  0.00000000E+00  0.00000000E+00  0.00000000E+00
  0.00000000E+00  0.00000000E+00  0.00000000E+00
  0.00000000E+00  0.00000000E+00  0.00000000E+00
  0.00000000E+00  0.00000000E+00  0.00000000E+00
  0.00000000E+00  0.00000000E+00  0.00000000E+00
  0.00000000E+00  0.00000000E+00  0.00000000E+00
  0.00000000E+00  0.00000000E+00  0.00000000E+00
  0.00000000E+00  0.00000000E+00  0.00000000E+00
  0.00000000E+00  0.00000000E+00  0.00000000E+00
  0.00000000E+00  0.00000000E+00  0.00000000E+00
  0.00000000E+00  0.00000000E+00  0.00000000E+00
  0.00000000E+00  0.00000000E+00  0.00000000E+00
  0.00000000E+00  0.00000000E+00  0.00000000E+00
  0.00000000E+00  0.00000000E+00  0.00000000E+00
  0.00000000E+00  0.00000000E+00  0.00000000E+00
  0.00000000E+00  0.00000000E+00  0.00000000E+00
  0.00000000E+00  0.00000000E+00  0.00000000E+00
  0.00000000E+00  0.00000000E+00  0.00000000E+00
  0.00000000E+00  0.00000000E+00  0.00000000E+00
  0.00000000E+00  0.00000000E+00  0.00000000E+00
  0.00000000E+00  0.00000000E+00  0.00000000E+00
  0.00000000E+00  0.00000000E+00  0.00000000E+00
  0.00000000E+00  0.00000000E+00  0.00000000E+00
  0.00000000E+00  0.00000000E+00  0.00000000E+00
  0.00000000E+00  0.00000000E+00  0.00000000E+00
  0.00000000E+00  0.00000000E+00  0.00000000E+00
  0.00000000E+00  0.00000000E+00  0.00000000E+00
  0.00000000E+00  0.00000000E+00  0.00000000E+00
  0.00000000E+00  0.00000000E+00  0.00000000E+00
  0.00000000E+00  0.00000000E+00  0.00000000E+00
  0.00000000E+00  0.00000000E+00  0.00000000E+00
  0.00000000E+00  0.00000000E+00  0.00000000E+00
  0.00000000E+00  0.00000000E+00  0.00000000E+00
  0.00000000E+00  0.00000000E+00  0.00000000E+00
  0.00000000E+00  0.00000000E+00  0.00000000E+00
  0.00000000E+00  0.00000000E+00  0.00000000E+00
  0.00000000E+00  0.00000000E+00  0.00000000E+00
  0.00000000E+00  0.00000000E+00  0.00000000E+00
  0.00000000E+00  0.00000000E+00  0.00000000E+00
  0.00000000E+00  0.00000000E+00  0.00000000E+00
  0.00000000E+00  0.00000000E+00  0.00000000E+00
  0.00000000E+00  0.00000000E+00  0.00000000E+00
  0.00000000E+00  0.00000000E+00  0.00000000E+00
  0.00000000E+00  0.00000000E+00  0.00000000E+00
  0.00000000E+00  0.00000000E+00  0.00000000E+00
  0.00000000E+00  0.00000000E+00  0.00000000E+00
  0.00000000E+00  0.00000000E+00  0.00000000E+00
  0.00000000E+00  0.00000000E+00  0.00000000E+00
  0.00000000E+00  0.00000000E+00  0.00000000E+00
  0.00000000E+00  0.00000000E+00  0.00000000E+00
  0.00000000E+00  0.00000000E+00  0.00000000E+00
  0.00000000E+00  0.00000000E+00  0.00000000E+00
  0.00000000E+00  0.00000000E+00  0.00000000E+00
  0.00000000E+00  0.00000000E+00  0.00000000E+00
  0.00000000E+00  0.00000000E+00  0.00000000E+00
  0.00000000E+00  0.00000000E+00  0.00000000E+00
  0.00000000E+00  0.00000000E+00  0.00000000E+00
  0.00000000E+00  0.00000000E+00  0.00000000E+00
  0.00000000E+00  0.00000000E+00  0.00000000E+00
  0.00000000E+00  0.00000000E+00  0.00000000E+00
  0.00000000E+00  0.00000000E+00  0.00000000E+00
  0.00000000E+00  0.00000000E+00  0.00000000E+00
  0.00000000E+00  0.00000000E+00  0.00000000E+00
  0.00000000E+00  0.00000000E+00  0.00000000E+00
  0.00000000E+00  0.00000000E+00  0.00000000E+00
  0.00000000E+00  0.00000000E+00  0.00000000E+00
  0.00000000E+00  0.00000000E+00  0.00000000E+00
  0.00000000E+00  0.00000000E+00  0.00000000E+00
  0.00000000E+00  0.00000000E+00  0.00000000E+00
  0.00000000E+00  0.00000000E+00  0.00000000E+00
  0.00000000E+00  0.00000000E+00  0.00000000E+00
  0.00000000E+00  0.00000000E+00  0.00000000E+00
  0.00000000E+00  0.00000000E+00  0.00000000E+00
  0.00000000E+00  0.00000000E+00  0.00000000E+00
  0.00000000E+00  0.00000000E+00  0.00000000E+00
  0.00000000E+00  0.00000000E+00  0.00000000E+00
  0.00000000E+00  0.00000000E+00  0.00000000E+00
  0.00000000E+00  0.00000000E+00  0.00000000E+00
  0.00000000E+00  0.00000000E+00  0.00000000E+00
  0.00000000E+00  0.00000000E+00  0.00000000E+00
  0.00000000E+00  0.00000000E+00  0.00000000E+00
  0.00000000E+00  0.00000000E+00  0.00000000E+00
  0.00000000E+00  0.00000000E+00  0.00000000E+00
  0.00000000E+00  0.00000000E+00  0.00000000E+00
  0.00000000E+00  0.00000000E+00  0.00000000E+00
  0.00000000E+00  0.00000000E+00  0.00000000E+00
  0.00000000E+00  0.00000000E+00  0.00000000E+00
  0.00000000E+00  0.00000000E+00  0.00000000E+00
  0.00000000E+00  0.00000000E+00  0.00000000E+00
  0.00000000E+00  0.00000000E+00  0.00000000E+00
  0.00000000E+00  0.00000000E+00  0.00000000E+00
  0.00000000E+00  0.00000000E+00  0.00000000E+00
  0.00000000E+00  0.00000000E+00  0.00000000E+00
  0.00000000E+00  0.00000000E+00  0.00000000E+00
  0.00000000E+00  0.00000000E+00  0.00000000E+00
  0.00000000E+00  0.00000000E+00  0.00000000E+00
  0.00000000E+00  0.00000000E+00  0.00000000E+00
  0.00000000E+00  0.00000000E+00  0.00000000E+00
  0.00000000E+00  0.00000000E+00  0.00000000E+00
  0.00000000E+00  0.00000000E+00  0.00000000E+00
  0.00000000E+00  0.00000000E+00  0.00000000E+00
  0.00000000E+00  0.00000000E+00  0.00000000E+00
  0.00000000E+00  0.00000000E+00  0.00000000E+00
  0.00000000E+00  0.00000000E+00  0.00000000E+00
  0.00000000E+00  0.00000000E+00  0.00000000E+00
  0.00000000E+00  0.00000000E+00  0.00000000E+00
  0.00000000E+00  0.00000000E+00  0.00000000E+00
  0.00000000E+00  0.00000000E+00  0.00000000E+00
  0.00000000E+00  0.00000000E+00  0.00000000E+00
  0.00000000E+00  0.00000000E+00  0.00000000E+00
  0.00000000E+00  0.00000000E+00  0.00000000E+00
  0.00000000E+00  0.00000000E+00  0.00000000E+00
  0.00000000E+00  0.00000000E+00  0.00000000E+00
  0.00000000E+00  0.00000000E+00  0.00000000E+00
  0.00000000E+00  0.00000000E+00  0.00000000E+00
  0.00000000E+00  0.00000000E+00  0.00000000E+00
  0.00000000E+00  0.00000000E+00  0.00000000E+00
  0.00000000E+00  0.00000000E+00  0.00000000E+00
  0.00000000E+00  0.00000000E+00  0.00000000E+00
  0.00000000E+00  0.00000000E+00  0.00000000E+00
  0.00000000E+00  0.00000000E+00  0.00000000E+00
  0.00000000E+00  0.00000000E+00  0.00000000E+00
  0.00000000E+00  0.00000000E+00  0.00000000E+00
  0.00000000E+00  0.00000000E+00  0.00000000E+00
  0.00000000E+00  0.00000000E+00  0.00000000E+00
  0.00000000E+00  0.00000000E+00  0.00000000E+00
  0.00000000E+00  0.00000000E+00  0.00000000E+00
  0.00000000E+00  0.00000000E+00  0.00000000E+00
  0.00000000E+00  0.00000000E+00  0.00000000E+00
  0.00000000E+00  0.00000000E+00  0.00000000E+00
  0.00000000E+00  0.00000000E+00  0.00000000E+00
  0.00000000E+00  0.00000000E+00  0.00000000E+00
  0.00000000E+00  0.00000000E+00  0.00000000E+00
  0.00000000E+00  0.00000000E+00  0.00000000E+00
  0.00000000E+00  0.00000000E+00  0.00000000E+00
  0.00000000E+00  0.00000000E+00  0.00000000E+00
  0.00000000E+00  0.00000000E+00  0.00000000E+00
  0.00000000E+00  0.00000000E+00  0.00000000E+00
  0.00000000E+00  0.00000000E+00  0.00000000E+00
  0.00000000E+00  0.00000000E+00  0.00000000E+00
  0.00000000E+00  0.00000000E+00  0.00000000E+00
  0.00000000E+00  0.00000000E+00  0.00000000E+00
  0.00000000E+00  0.00000000E+00  0.00000000E+00
  0.00000000E+00  0.00000000E+00  0.00000000E+00
  0.00000000E+00  0.00000000E+00  0.00000000E+00
  0.00000000E+00  0.00000000E+00  0.00000000E+00
  0.00000000E+00  0.00000000E+00  0.00000000E+00
  0.00000000E+00  0.00000000E+00  0.00000000E+00
  0.00000000E+00  0.00000000E+00  0.00000000E+00
  0.00000000E+00  0.00000000E+00  0.00000000E+00
  0.00000000E+00  0.00000000E+00  0.00000000E+00
  0.00000000E+00  0.00000000E+00  0.00000000E+00
  0.00000000E+00  0.00000000E+00  0.00000000E+00
  0.00000000E+00  0.00000000E+00  0.00000000E+00
  0.00000000E+00  0.00000000E+00  0.00000000E+00
  0.00000000E+00  0.00000000E+00  0.00000000E+00
  0.00000000E+00  0.00000000E+00  0.00000000E+00
  0.00000000E+00  0.00000000E+00  0.00000000E+00
  0.00000000E+00  0.00000000E+00  0.00000000E+00
  0.00000000E+00  0.00000000E+00  0.00000000E+00
  0.00000000E+00  0.00000000E+00  0.00000000E+00
  0.00000000E+00  0.00000000E+00  0.00000000E+00
  0.00000000E+00  0.00000000E+00  0.00000000E+00
  0.00000000E+00  0.00000000E+00  0.00000000E+00
  0.00000000E+00  0.00000000E+00  0.00000000E+00
  0.00000000E+00  0.00000000E+00  0.00000000E+00
  0.00000000E+00  0.00000000E+00  0.00000000E+00
  0.00000000E+00  0.00000000E+00  0.00000000E+00
  0.00000000E+00  0.00000000E+00  0.00000000E+00
  0.00000000E+00  0.00000000E+00  0.00000000E+00
  0.00000000E+00  0.00000000E+00  0.00000000E+00
  0.00000000E+00  0.00000000E+00  0.00000000E+00
  0.00000000E+00  0.00000000E+00  0.00000000E+00
  0.00000000E+00  0.00000000E+00  0.00000000E+00
  0.00000000E+00  0.00000000E+00  0.00000000E+00
  0.00000000E+00  0.00000000E+00  0.00000000E+00
  0.00000000E+00  0.00000000E+00  0.00000000E+00
  0.00000000E+00  0.00000000E+00  0.00000000E+00
  0.00000000E+00  0.00000000E+00  0.00000000E+00
  0.00000000E+00  0.00000000E+00  0.00000000E+00
  0.00000000E+00  0.00000000E+00  0.00000000E+00
  0.00000000E+00  0.00000000E+00  0.00000000E+00
  0.00000000E+00  0.00000000E+00  0.00000000E+00
  0.00000000E+00  0.00000000E+00  0.00000000E+00
  0.00000000E+00  0.00000000E+00  0.00000000E+00
  0.00000000E+00  0.00000000E+00  0.00000000E+00
  0.00000000E+00  0.00000000E+00  0.00000000E+00
  0.00000000E+00  0.00000000E+00  0.00000000E+00
  0.00000000E+00  0.00000000E+00  0.00000000E+00
  0.00000000E+00  0.00000000E+00  0.00000000E+00
  0.00000000E+00  0.00000000E+00  0.00000000E+00
  0.00000000E+00  0.00000000E+00  0.00000000E+00
  0.00000000E+00  0.00000000E+00  0.00000000E+00
  0.00000000E+00  0.00000000E+00  0.00000000E+00
  0.00000000E+00  0.00000000E+00  0.00000000E+00
  0.00000000E+00  0.00000000E+00  0.00000000E+00
  0.00000000E+00  0.00000000E+00  0.00000000E+00
  0.00000000E+00  0.00000000E+00  0.00000000E+00
  0.00000000E+00  0.00000000E+00  0.00000000E+00
  0.00000000E+00  0.00000000E+00  0.00000000E+00
  0.00000000E+00  0.00000000E+00  0.00000000E+00
  0.00000000E+00  0.00000000E+00  0.00000000E+00
  0.00000000E+00  0.00000000E+00  0.00000000E+00
  0.00000000E+00  0.00000000E+00  0.00000000E+00
  0.00000000E+00  0.00000000E+00  0.00000000E+00
  0.00000000E+00  0.00000000E+00  0.00000000E+00
  0.00000000E+00  0.00000000E+00  0.00000000E+00
  0.00000000E+00  0.00000000E+00  0.00000000E+00
  0.00000000E+00  0.00000000E+00  0.00000000E+00
  0.00000000E+00  0.00000000E+00  0.00000000E+00
  0.00000000E+00  0.00000000E+00  0.00000000E+00
  0.00000000E+00  0.00000000E+00  0.00000000E+00
  0.00000000E+00  0.00000000E+00  0.00000000E+00
  0.00000000E+00  0.00000000E+00  0.00000000E+00
  0.00000000E+00  0.00000000E+00  0.00000000E+00
  0.00000000E+00  0.00000000E+00  0.00000000E+00
  0.00000000E+00  0.00000000E+00  0.00000000E+00
  0.00000000E+00  0.00000000E+00  0.00000000E+00
