# Supplementary material for: Supercapacitor Performance of Magnetite Nanoparticles Enhanced by a Catecholate Dispersant: Experiment and Theory
Source: Molecules. 2023 Feb 6;28(4):1562. doi: 10.3390/molecules28041562 (PMC9964791; doi:10.3390/molecules28041562)
Supplement: Supplementary file 1 [file molecules-28-01562-s001.zip › SI/Fe3O4_adsorption/DHBA/Bridging_bidentate_fig7B/POSCAR]

Bridging                                
   1.00000000000000     
    16.9056854248000015    0.0000000000000000    0.0000000000000000
     0.0000000000000000   16.9056854248000015    0.0000000000000000
     0.0000000000000000    0.0000000000000000   33.8113708496000029
   C    Fe   H    Fe   O 
     7    80     6    40   164
Selective dynamics
Direct
  0.7194978117869866  0.4683572702839385  0.7017248622727111   T   T   T
  0.7472662986460088  0.4974187944001526  0.6654747192762893   T   T   T
  0.7185446148533190  0.4697078699397657  0.6292407081887563   T   T   T
  0.6608785191294458  0.4092389568634524  0.7018872733534015   T   T   T
  0.6585096636765686  0.4091536982239984  0.6294178066758446   T   T   T
  0.6316080399931594  0.3807028019887766  0.6662967883266497   T   T   T
  0.7537508575837722  0.5015415053552609  0.7381223785979811   T   T   T
  0.1223975214263009  0.9952889998883705  0.3429380462088676   T   T   T
  0.1207490983834012  0.4950445969694873  0.3423808067257246   T   T   T
  0.6213145567946909  0.9944192410923686  0.3423765432934222   T   T   T
  0.6212211783610015  0.4941326776807452  0.3426128426778562   T   T   T
  0.1225713119999980  0.1225713119999980  0.4067232009999984   F   F   F
  0.1225713119999980  0.6225712900000033  0.4067232009999984   F   F   F
  0.6225712900000033  0.1225713119999980  0.4067232009999984   F   F   F
  0.6225712900000033  0.6225712900000033  0.4067232009999984   F   F   F
  0.3709006037880128  0.5046225423360564  0.4692323162756794   T   T   T
  0.3746930231237629  0.0005341112658796  0.4702358634524420   T   T   T
  0.8701692148445881  0.4989189639352624  0.4698252266645498   T   T   T
  0.8734696635886593  0.9992457853707511  0.4700247559303146   T   T   T
  0.2512388229610460  0.3712071328550843  0.3433129751874157   T   T   T
  0.2503732478059068  0.8744697696708802  0.3412426728759312   T   T   T
  0.7514114277616615  0.3701086643867463  0.3436013265083127   T   T   T
  0.7513057780219808  0.8707120433651628  0.3431714834749633   T   T   T
  0.4975000020000024  0.4975000020000024  0.4062500000000000   F   F   F
  0.4975000020000024  0.9975000020000024  0.4062500000000000   F   F   F
  0.9975000020000024  0.4975000020000024  0.4062500000000000   F   F   F
  0.9975000020000024  0.9975000020000024  0.4062500000000000   F   F   F
  0.3724286850000027  0.3724286850000027  0.4057767990000016   F   F   F
  0.3724286850000027  0.8724287149999981  0.4057767990000016   F   F   F
  0.8724287149999981  0.3724286850000027  0.4057767990000016   F   F   F
  0.8724287149999981  0.8724287149999981  0.4057767990000016   F   F   F
  0.3753159121385412  0.2496004235055991  0.3402954676770260   T   T   T
  0.3745348111391161  0.7508323654860848  0.3408368085062913   T   T   T
  0.8759682952458142  0.2489598933126067  0.3407539334286787   T   T   T
  0.8750533321376035  0.7492009889358038  0.3408113882467261   T   T   T
  0.2498844513633325  0.1248856168659193  0.4706508607699933   T   T   T
  0.2482816734991469  0.6203095348524742  0.4702129660995473   T   T   T
  0.7439509480719964  0.1204962120035475  0.4714917014456652   T   T   T
  0.7467266483972949  0.6175916838982309  0.4705363161014426   T   T   T
  0.4882539301782102  0.2527992967919016  0.2829207294376191   T   T   T
  0.4904099834257438  0.7539470579144487  0.2828196858769089   T   T   T
  0.9919975613226458  0.2523802882812698  0.2831902443978004   T   T   T
  0.9876571634606400  0.7526844306139253  0.2829315612640668   T   T   T
  0.0058182208340689  0.2424508378662538  0.5290780208845172   T   T   T
  0.0064325101260966  0.7406847703115738  0.5290852295840048   T   T   T
  0.5104390810885308  0.2426204695969923  0.5309642758170182   T   T   T
  0.5057035298455382  0.7406402812324184  0.5297106754307297   T   T   T
  0.3633142330021230  0.1196125949425934  0.2830521377250709   T   T   T
  0.3684281413731724  0.6219575995490318  0.2828834091212584   T   T   T
  0.8700917867383293  0.1208281659066199  0.2828539933176855   T   T   T
  0.8676737876918232  0.6200842338340883  0.2828045387030201   T   T   T
  0.5026639449723185  0.3757386389561195  0.4680833382111110   T   T   T
  0.4964125338450177  0.8781647718145728  0.4674535628169485   T   T   T
  0.9939466034098651  0.3766127519932362  0.4676623262923412   T   T   T
  0.9958997871636545  0.8758039674227895  0.4672127780863909   T   T   T
  0.3809781691603310  0.1178654450355352  0.5313540892449758   T   T   T
  0.3723887873726459  0.6342821664078990  0.5329931108416277   T   T   T
  0.8741078457531724  0.1310345595170913  0.5295882962855166   T   T   T
  0.8743302044406772  0.6293510842491661  0.5302593625345449   T   T   T
  0.2517709452082120  0.4928927262256606  0.2812823180979960   T   T   T
  0.2532029747339328  0.9868792051986115  0.2824393131878702   T   T   T
  0.7517466481034794  0.4901665019227320  0.2811352652747714   T   T   T
  0.7527423700574613  0.9925774411720816  0.2811290572669973   T   T   T
  0.2436174881725894  0.0028187525289781  0.5307152945232956   T   T   T
  0.2396379107291839  0.5059639417367675  0.5308913714591392   T   T   T
  0.7437346304099137  0.0048870742974525  0.5303515556203440   T   T   T
  0.7430752287908703  0.5047846848977937  0.5412927436895527   T   T   T
  0.1208437047282977  0.3664361320137153  0.2833219727037208   T   T   T
  0.1213128658323581  0.8625425224565564  0.2825711089517095   T   T   T
  0.6208776432866367  0.3637331415324396  0.2833869220988505   T   T   T
  0.6215625741051684  0.8650959318960951  0.2830847215890134   T   T   T
  0.1267103204088090  0.3767691152598946  0.5294888168888600   T   T   T
  0.1293317109924025  0.8711864299415498  0.5297375083431858   T   T   T
  0.6333151893341346  0.3748434156552631  0.5414479017693806   T   T   T
  0.6304019556846847  0.8762188802607862  0.5290180089382154   T   T   T
  0.1205714727531346  0.2450742740734549  0.4725471491939710   T   T   T
  0.1202474067381338  0.7433086155948524  0.4713454750222973   T   T   T
  0.6215177056731077  0.2491768337958643  0.4727280986500859   T   T   T
  0.6255337622218907  0.7459535627300312  0.4700225717277083   T   T   T
  0.0015302309067868  0.1180212441448994  0.3455494726382378   T   T   T
  0.0001744101461481  0.6195173531929360  0.3455874916816435   T   T   T
  0.4992171610462918  0.1206499850862945  0.3453929937224933   T   T   T
  0.4998093716246839  0.6203162352098655  0.3455398930037446   T   T   T
  0.2475000020000024  0.2475000020000024  0.4062500000000000   F   F   F
  0.2475000020000024  0.7475000020000024  0.4062500000000000   F   F   F
  0.7475000020000024  0.2475000020000024  0.4062500000000000   F   F   F
  0.7475000020000024  0.7475000020000024  0.4062500000000000   F   F   F
  0.7926269973353184  0.5433294181263854  0.6651690552044971   T   T   T
  0.6388822382471309  0.3859505185855259  0.7298598337068469   T   T   T
  0.5864778798888436  0.3344947663237591  0.6656756645519692   T   T   T
  0.7497518131673758  0.4969958626189754  0.7936457324206339   T   T   T
  0.3534432101151751  0.2554517581272888  0.5662985085684754   T   T   T
  0.2058675635709744  0.6711940779182407  0.5391583072026223   T   T   T
  0.4363355039999988  0.1867601719999996  0.4358980060000022   F   F   F
  0.4363355039999988  0.6867601869999973  0.4358980060000022   F   F   F
  0.9363355039999988  0.1867601719999996  0.4358980060000022   F   F   F
  0.9363355039999988  0.6867601869999973  0.4358980060000022   F   F   F
  0.0586644970000023  0.3082398179999970  0.3766019939999978   F   F   F
  0.0586644970000023  0.8082398179999970  0.3766019939999978   F   F   F
  0.5586645010000026  0.3082398179999970  0.3766019939999978   F   F   F
  0.5586645010000026  0.8082398179999970  0.3766019939999978   F   F   F
  0.3082398179999970  0.0586644970000023  0.3766019939999978   F   F   F
  0.3082398179999970  0.5586645010000026  0.3766019939999978   F   F   F
  0.8082398179999970  0.0586644970000023  0.3766019939999978   F   F   F
  0.8082398179999970  0.5586645010000026  0.3766019939999978   F   F   F
  0.4350410172059797  0.4353098602845729  0.3067302933498673   T   T   T
  0.4353044521578264  0.9358902200736123  0.3068528641045278   T   T   T
  0.9350770050151401  0.4349526842191148  0.3068160164568494   T   T   T
  0.9353777400762940  0.9346510743406938  0.3067538878071367   T   T   T
  0.4175617191861605  0.4222211985145825  0.5376712358408852   T   T   T
  0.4007717965583575  0.8916274005867142  0.5407883513738361   T   T   T
  0.8950307352281632  0.3989831425665198  0.5394314536395532   T   T   T
  0.9066039335607262  0.9044263615626894  0.5396431487405725   T   T   T
  0.3038035546654698  0.3117176749003556  0.5027308439297511   T   T   T
  0.3047334447606767  0.8034866006377996  0.5023547042282270   T   T   T
  0.8030035938122467  0.3019016076302286  0.5031671486563750   T   T   T
  0.8050768464227979  0.8024987438450891  0.5050144368350082   T   T   T
  0.1916257564624881  0.1922720792407556  0.3076090671185776   T   T   T
  0.1918606154603784  0.6927059087229414  0.3083378508112904   T   T   T
  0.6908589148119523  0.1905982533337377  0.3074273133080277   T   T   T
  0.6910615098297045  0.6911206860500956  0.3075556935275491   T   T   T
  0.0939743022510567  0.0892701800402550  0.2732006076574492   T   T   T
  0.0923585770728177  0.5961234825970453  0.2728316107627509   T   T   T
  0.5862882478749556  0.0881623941742936  0.2727171871335419   T   T   T
  0.5894491859312145  0.5890841429884787  0.2730274573640607   T   T   T
  0.0619013054954511  0.0597035103160639  0.5053986742530786   T   T   T
  0.0585700905411231  0.5586835025638119  0.5043319889809150   T   T   T
  0.5618108681331853  0.0609487784804631  0.5058337590953232   T   T   T
  0.5627748875647938  0.5606476596990975  0.5042494491391060   T   T   T
  0.1867601719999996  0.4363355039999988  0.4358980060000022   F   F   F
  0.1867601719999996  0.9363355039999988  0.4358980060000022   F   F   F
  0.6867601869999973  0.4363355039999988  0.4358980060000022   F   F   F
  0.6867601869999973  0.9363355039999988  0.4358980060000022   F   F   F
  0.1333057763494031  0.4915406579173053  0.2744483219252937   T   T   T
  0.1319749566637827  0.9853458920187954  0.2782998039771269   T   T   T
  0.6339521389933911  0.4872409347717733  0.2735197794300957   T   T   T
  0.6351728016718998  0.9885738116568099  0.2730733405134729   T   T   T
  0.1211701970349221  0.2631350297614472  0.5311302068047744   T   T   T
  0.1260482848728060  0.7555218387267340  0.5303904900708032   T   T   T
  0.6281990459341503  0.2621418816048302  0.5287354489140509   T   T   T
  0.6198422818949422  0.7580719639571365  0.5277051490980262   T   T   T
  0.2374582252306850  0.3788561705079141  0.2846770118270309   T   T   T
  0.2345282081844899  0.8685966804669580  0.2834222235359349   T   T   T
  0.7379041018311163  0.3763426385460114  0.2848349658887364   T   T   T
  0.7384659066832202  0.8775872172485719  0.2849627942175574   T   T   T
  0.2439700278371102  0.3800918999549033  0.5335116885706579   T   T   T
  0.2459814408558794  0.8758944031305470  0.5339003603008918   T   T   T
  0.7546367515656419  0.3812648126872336  0.5333358452006293   T   T   T
  0.7450398078466304  0.8765251642107396  0.5340094710782315   T   T   T
  0.1269618270000024  0.2430319639999965  0.4085584879999971   F   F   F
  0.1269618270000024  0.7430319790000013  0.4085584879999971   F   F   F
  0.6269618270000024  0.2430319639999965  0.4085584879999971   F   F   F
  0.6269618270000024  0.7430319790000013  0.4085584879999971   F   F   F
  0.1193744001421780  0.1223284550880536  0.3363927337577109   T   T   T
  0.1186848419043007  0.6224901555466059  0.3367765309624182   T   T   T
  0.6180205086388407  0.1215965568140994  0.3358509149854098   T   T   T
  0.6181919397227557  0.6221973559682585  0.3362868434413413   T   T   T
  0.4999283510146445  0.5013413762533402  0.3401383789498235   T   T   T
  0.5006355015185441  0.0015578801338739  0.3405773747091710   T   T   T
  0.9992176641370193  0.5008850865680511  0.3405196134798891   T   T   T
  0.9977135813128680  0.0001083745383518  0.3409428584111769   T   T   T
  0.1274793762455820  0.1256828356471411  0.4715434749168433   T   T   T
  0.1252055528866787  0.6250964838658536  0.4707778612331542   T   T   T
  0.6249629449133315  0.1267425327848361  0.4710404940194488   T   T   T
  0.6259169311501623  0.6276354037911539  0.4698881583983366   T   T   T
  0.0024377829999978  0.1213363860000030  0.4037051800000029   F   F   F
  0.0024377829999978  0.6213364010000006  0.4037051800000029   F   F   F
  0.5024377700000002  0.1213363860000030  0.4037051800000029   F   F   F
  0.5024377700000002  0.6213364010000006  0.4037051800000029   F   F   F
  0.2456313989503846  0.2456543495217418  0.4667943206982355   T   T   T
  0.2432843684719860  0.7441360271793657  0.4658204646639241   T   T   T
  0.7434223047633808  0.2433761651638640  0.4653491502075121   T   T   T
  0.7443777027445441  0.7449100454266018  0.4660639889559379   T   T   T
  0.1213363860000030  0.0024377829999978  0.4037051800000029   F   F   F
  0.1213363860000030  0.5024377700000002  0.4037051800000029   F   F   F
  0.6213364010000006  0.0024377829999978  0.4037051800000029   F   F   F
  0.6213364010000006  0.5024377700000002  0.4037051800000029   F   F   F
  0.1247031337078876  0.4926662498279185  0.5349134335678760   T   T   T
  0.1289500262961081  0.9898383531701398  0.5350700064953808   T   T   T
  0.6299219245332948  0.4916543631607601  0.5300242134592587   T   T   T
  0.6276302999155573  0.9903819348081939  0.5342487598374492   T   T   T
  0.2430319639999965  0.1269618270000024  0.4085584879999971   F   F   F
  0.2430319639999965  0.6269618270000024  0.4085584879999971   F   F   F
  0.7430319790000013  0.1269618270000024  0.4085584879999971   F   F   F
  0.7430319790000013  0.6269618270000024  0.4085584879999971   F   F   F
  0.3736636040000008  0.4925622049999987  0.4087948199999971   F   F   F
  0.3736636040000008  0.9925621750000033  0.4087948199999971   F   F   F
  0.8736636040000008  0.4925622049999987  0.4087948199999971   F   F   F
  0.8736636040000008  0.9925621750000033  0.4087948199999971   F   F   F
  0.3709623393391777  0.3699259349475451  0.3411224031285461   T   T   T
  0.3712306379729396  0.8696256226510144  0.3409700686540263   T   T   T
  0.8712928592031148  0.3690834536971687  0.3411554443004412   T   T   T
  0.8706550755621461  0.8691110404960827  0.3412819475898622   T   T   T
  0.2518644169394222  0.2514794874286437  0.3458923352873880   T   T   T
  0.2527427067999078  0.7502757018344649  0.3462924931136102   T   T   T
  0.7519517951782657  0.2501395584106634  0.3454032809058425   T   T   T
  0.7510011562667386  0.7505131714483610  0.3458954069950697   T   T   T
  0.3791204835357243  0.3771549663142495  0.4757937669947400   T   T   T
  0.3775295678001323  0.8729769561589338  0.4744646817414950   T   T   T
  0.8754763183234769  0.3714029161651494  0.4732908971959287   T   T   T
  0.8778927166846139  0.8723344984632574  0.4761705655050030   T   T   T
  0.2519680260000001  0.3680381770000025  0.4039415120000029   F   F   F
  0.2519680260000001  0.8680381770000025  0.4039415120000029   F   F   F
  0.7519680260000001  0.3680381770000025  0.4039415120000029   F   F   F
  0.7519680260000001  0.8680381770000025  0.4039415120000029   F   F   F
  0.4956443382666776  0.4948615169578022  0.4715986875783185   T   T   T
  0.4986360202097237  0.9949585423359151  0.4712707072392165   T   T   T
  0.9968668444316537  0.4941769264854408  0.4696925048128107   T   T   T
  0.9983277433008079  0.9937926816723207  0.4713046927104204   T   T   T
  0.3680381770000025  0.2519680260000001  0.4039415120000029   F   F   F
  0.3680381770000025  0.7519680260000001  0.4039415120000029   F   F   F
  0.8680381770000025  0.2519680260000001  0.4039415120000029   F   F   F
  0.8680381770000025  0.7519680260000001  0.4039415120000029   F   F   F
  0.4925622049999987  0.3736636040000008  0.4087948199999971   F   F   F
  0.4925622049999987  0.8736636040000008  0.4087948199999971   F   F   F
  0.9925621750000033  0.3736636040000008  0.4087948199999971   F   F   F
  0.9925621750000033  0.8736636040000008  0.4087948199999971   F   F   F
  0.3706500419059069  0.2339946836982089  0.2828409319601067   T   T   T
  0.3725186072078909  0.7348437934794171  0.2831915915794957   T   T   T
  0.8743179919515858  0.2337078578284749  0.2826991809336500   T   T   T
  0.8703209918817641  0.7333590531710471  0.2827429825195928   T   T   T
  0.1201470070631767  0.3713117508713895  0.4684680883416913   T   T   T
  0.1207229116328042  0.8699148151584201  0.4687216915555512   T   T   T
  0.6199607294177683  0.3696945098275043  0.4660583402328483   T   T   T
  0.6208396509787490  0.8703877808514308  0.4681139948175574   T   T   T
  0.3746378900281027  0.2520319145470366  0.5394870503382759   T   T   T
  0.3819067098353827  0.7555095186458594  0.5368019459028535   T   T   T
  0.8791589076317110  0.2476439927349568  0.5351105447444322   T   T   T
  0.8794408856351967  0.7460967816653177  0.5357720337919812   T   T   T
  0.3697508338597822  0.1249719786009130  0.4675193164865093   T   T   T
  0.3680811883472069  0.6289011014079405  0.4688230889880711   T   T   T
  0.8710095768568410  0.1251623763116224  0.4689481947850380   T   T   T
  0.8703451180695585  0.6261621038589354  0.4686711651136868   T   T   T
  0.2480274441508132  0.0020510696494309  0.4692497450394508   T   T   T
  0.2470508350312684  0.5031191464519333  0.4681838023362117   T   T   T
  0.7500240120514216  0.0015436488459457  0.4674137343156131   T   T   T
  0.7480706949505367  0.5027316980040907  0.4670327160105450   T   T   T
  0.3747396959808705  0.1239608912135244  0.3438495811496678   T   T   T
  0.3753665671776591  0.6234254713855210  0.3439376744270906   T   T   T
  0.8754552666879786  0.1231348554717435  0.3437043920229067   T   T   T
  0.8748518505079831  0.6231707734663021  0.3438816591328019   T   T   T
  0.2470014166127203  0.1153172171153908  0.2779696792129206   T   T   T
  0.2487991949011875  0.6150905403178173  0.2783866617130065   T   T   T
  0.7502303322580559  0.1140545616968249  0.2784394220890078   T   T   T
  0.7476279926165857  0.6132439479841539  0.2780520997762594   T   T   T
  0.2611094517291043  0.1147085579002772  0.5287016491003790   T   T   T
  0.2466604369674199  0.6324790687567193  0.5308154308292007   T   T   T
  0.7609647427280198  0.1230337831386403  0.5288109084463656   T   T   T
  0.7591839797826034  0.6195865416760750  0.5279390877296778   T   T   T
  0.4943505141247067  0.2419097839983087  0.3448232095240234   T   T   T
  0.4940728287956676  0.7420223360821870  0.3450428296140458   T   T   T
  0.9947284275374462  0.2413201315271005  0.3449421384672992   T   T   T
  0.9940909406329489  0.7414699806544737  0.3449856542239882   T   T   T
  0.3685716233463899  0.0037724880027132  0.2777982434311771   T   T   T
  0.3667107276808153  0.5034217220654014  0.2773207366107042   T   T   T
  0.8673024220034765  0.0023300983018893  0.2769681516235938   T   T   T
  0.8661893471255360  0.5019029261797150  0.2771910670435964   T   T   T
  0.3614283524655651  0.9952890380041661  0.5363003078018689   T   T   T
  0.3574625395310674  0.5153040776616740  0.5348213066205516   T   T   T
  0.8645747243349533  0.0063576851490448  0.5347030141212744   T   T   T
  0.8663448111003644  0.5072681147041858  0.5314030399779684   T   T   T
  0.4861889216092181  0.1322099757765399  0.2802181461080391   T   T   T
  0.4880326136838112  0.6320471523589548  0.2796656168583798   T   T   T
  0.9906384156387814  0.1303670777437681  0.2797932670935812   T   T   T
  0.9867001778146551  0.6302765336811536  0.2801235651026695   T   T   T
  0.0011036213524583  0.2529414679344748  0.4671365593211355   T   T   T
  0.0013850727521904  0.7530339307676691  0.4671954136574576   T   T   T
  0.5001307289698320  0.2531143893331015  0.4680282122859217   T   T   T
  0.5032151814110867  0.7516489812529997  0.4683440070029893   T   T   T
  0.4952505034140557  0.1280633463163062  0.5351797426723235   T   T   T
  0.4962654198683918  0.6301830674175690  0.5337023056675307   T   T   T
  0.9922923792359361  0.1267117878321665  0.5332560272312826   T   T   T
  0.9913891384231981  0.6264656491435997  0.5332279542657642   T   T   T
  0.1251322322296811  0.3699143411362728  0.3433833592395499   T   T   T
  0.1244013705961342  0.8684316027989715  0.3431563676448670   T   T   T
  0.6252144017539804  0.3691226123590465  0.3431970829546680   T   T   T
  0.6255568179959852  0.8692031944087836  0.3434990175462903   T   T   T
  0.0050510600210302  0.3688027032843778  0.2790145567354755   T   T   T
  0.0036814155853998  0.8670531309400638  0.2784222884568470   T   T   T
  0.5045583657807666  0.3684163556439337  0.2790152662904567   T   T   T
  0.5059003724849859  0.8694514040227752  0.2789947539421878   T   T   T
  0.0024018369086795  0.3658540342581970  0.5304797082723608   T   T   T
  0.0092747321361031  0.8617867230209801  0.5322236192009988   T   T   T
  0.5093347258552537  0.3638540454728897  0.5307727642743740   T   T   T
  0.5089557414314175  0.8639051355910713  0.5318744649092814   T   T   T
  0.2457049945668759  0.4929371006642825  0.3431070185514027   T   T   T
  0.2460689391183182  0.9927530636644007  0.3447782290536378   T   T   T
  0.7457795159644126  0.4923394712523846  0.3428996785678186   T   T   T
  0.7456318871790319  0.9925094910943606  0.3428602104188262   T   T   T
  0.1183666116730220  0.2512536908523449  0.2770925856638429   T   T   T
  0.1150320867501703  0.7438897384648321  0.2763877291557707   T   T   T
  0.6179071537536367  0.2493566452694981  0.2768970581583084   T   T   T
  0.6185762082879482  0.7499839504209204  0.2769716752503401   T   T   T
  0.7486529978182611  0.5001862507207175  0.5961723697298903   T   T   T
  0.6273189930142633  0.3789226288350329  0.5968220376763960   T   T   T
  0.7218737936487607  0.4700254644206962  0.7721242699637960   T   T   T
  0.8056483652976080  0.5522824258072818  0.7397849988526308   T   T   T
 
  0.00000000E+00  0.00000000E+00  0.00000000E+00
  0.00000000E+00  0.00000000E+00  0.00000000E+00
  0.00000000E+00  0.00000000E+00  0.00000000E+00
  0.00000000E+00  0.00000000E+00  0.00000000E+00
  0.00000000E+00  0.00000000E+00  0.00000000E+00
  0.00000000E+00  0.00000000E+00  0.00000000E+00
  0.00000000E+00  0.00000000E+00  0.00000000E+00
  0.00000000E+00  0.00000000E+00  0.00000000E+00
  0.00000000E+00  0.00000000E+00  0.00000000E+00
  0.00000000E+00  0.00000000E+00  0.00000000E+00
  0.00000000E+00  0.00000000E+00  0.00000000E+00
  0.00000000E+00  0.00000000E+00  0.00000000E+00
  0.00000000E+00  0.00000000E+00  0.00000000E+00
  0.00000000E+00  0.00000000E+00  0.00000000E+00
  0.00000000E+00  0.00000000E+00  0.00000000E+00
  0.00000000E+00  0.00000000E+00  0.00000000E+00
  0.00000000E+00  0.00000000E+00  0.00000000E+00
  0.00000000E+00  0.00000000E+00  0.00000000E+00
  0.00000000E+00  0.00000000E+00  0.00000000E+00
  0.00000000E+00  0.00000000E+00  0.00000000E+00
  0.00000000E+00  0.00000000E+00  0.00000000E+00
  0.00000000E+00  0.00000000E+00  0.00000000E+00
  0.00000000E+00  0.00000000E+00  0.00000000E+00
  0.00000000E+00  0.00000000E+00  0.00000000E+00
  0.00000000E+00  0.00000000E+00  0.00000000E+00
  0.00000000E+00  0.00000000E+00  0.00000000E+00
  0.00000000E+00  0.00000000E+00  0.00000000E+00
  0.00000000E+00  0.00000000E+00  0.00000000E+00
  0.00000000E+00  0.00000000E+00  0.00000000E+00
  0.00000000E+00  0.00000000E+00  0.00000000E+00
  0.00000000E+00  0.00000000E+00  0.00000000E+00
  0.00000000E+00  0.00000000E+00  0.00000000E+00
  0.00000000E+00  0.00000000E+00  0.00000000E+00
  0.00000000E+00  0.00000000E+00  0.00000000E+00
  0.00000000E+00  0.00000000E+00  0.00000000E+00
  0.00000000E+00  0.00000000E+00  0.00000000E+00
  0.00000000E+00  0.00000000E+00  0.00000000E+00
  0.00000000E+00  0.00000000E+00  0.00000000E+00
  0.00000000E+00  0.00000000E+00  0.00000000E+00
  0.00000000E+00  0.00000000E+00  0.00000000E+00
  0.00000000E+00  0.00000000E+00  0.00000000E+00
  0.00000000E+00  0.00000000E+00  0.00000000E+00
  0.00000000E+00  0.00000000E+00  0.00000000E+00
  0.00000000E+00  0.00000000E+00  0.00000000E+00
  0.00000000E+00  0.00000000E+00  0.00000000E+00
  0.00000000E+00  0.00000000E+00  0.00000000E+00
  0.00000000E+00  0.00000000E+00  0.00000000E+00
  0.00000000E+00  0.00000000E+00  0.00000000E+00
  0.00000000E+00  0.00000000E+00  0.00000000E+00
  0.00000000E+00  0.00000000E+00  0.00000000E+00
  0.00000000E+00  0.00000000E+00  0.00000000E+00
  0.00000000E+00  0.00000000E+00  0.00000000E+00
  0.00000000E+00  0.00000000E+00  0.00000000E+00
  0.00000000E+00  0.00000000E+00  0.00000000E+00
  0.00000000E+00  0.00000000E+00  0.00000000E+00
  0.00000000E+00  0.00000000E+00  0.00000000E+00
  0.00000000E+00  0.00000000E+00  0.00000000E+00
  0.00000000E+00  0.00000000E+00  0.00000000E+00
  0.00000000E+00  0.00000000E+00  0.00000000E+00
  0.00000000E+00  0.00000000E+00  0.00000000E+00
  0.00000000E+00  0.00000000E+00  0.00000000E+00
  0.00000000E+00  0.00000000E+00  0.00000000E+00
  0.00000000E+00  0.00000000E+00  0.00000000E+00
  0.00000000E+00  0.00000000E+00  0.00000000E+00
  0.00000000E+00  0.00000000E+00  0.00000000E+00
  0.00000000E+00  0.00000000E+00  0.00000000E+00
  0.00000000E+00  0.00000000E+00  0.00000000E+00
  0.00000000E+00  0.00000000E+00  0.00000000E+00
  0.00000000E+00  0.00000000E+00  0.00000000E+00
  0.00000000E+00  0.00000000E+00  0.00000000E+00
  0.00000000E+00  0.00000000E+00  0.00000000E+00
  0.00000000E+00  0.00000000E+00  0.00000000E+00
  0.00000000E+00  0.00000000E+00  0.00000000E+00
  0.00000000E+00  0.00000000E+00  0.00000000E+00
  0.00000000E+00  0.00000000E+00  0.00000000E+00
  0.00000000E+00  0.00000000E+00  0.00000000E+00
  0.00000000E+00  0.00000000E+00  0.00000000E+00
  0.00000000E+00  0.00000000E+00  0.00000000E+00
  0.00000000E+00  0.00000000E+00  0.00000000E+00
  0.00000000E+00  0.00000000E+00  0.00000000E+00
  0.00000000E+00  0.00000000E+00  0.00000000E+00
  0.00000000E+00  0.00000000E+00  0.00000000E+00
  0.00000000E+00  0.00000000E+00  0.00000000E+00
  0.00000000E+00  0.00000000E+00  0.00000000E+00
  0.00000000E+00  0.00000000E+00  0.00000000E+00
  0.00000000E+00  0.00000000E+00  0.00000000E+00
  0.00000000E+00  0.00000000E+00  0.00000000E+00
  0.00000000E+00  0.00000000E+00  0.00000000E+00
  0.00000000E+00  0.00000000E+00  0.00000000E+00
  0.00000000E+00  0.00000000E+00  0.00000000E+00
  0.00000000E+00  0.00000000E+00  0.00000000E+00
  0.00000000E+00  0.00000000E+00  0.00000000E+00
  0.00000000E+00  0.00000000E+00  0.00000000E+00
  0.00000000E+00  0.00000000E+00  0.00000000E+00
  0.00000000E+00  0.00000000E+00  0.00000000E+00
  0.00000000E+00  0.00000000E+00  0.00000000E+00
  0.00000000E+00  0.00000000E+00  0.00000000E+00
  0.00000000E+00  0.00000000E+00  0.00000000E+00
  0.00000000E+00  0.00000000E+00  0.00000000E+00
  0.00000000E+00  0.00000000E+00  0.00000000E+00
  0.00000000E+00  0.00000000E+00  0.00000000E+00
  0.00000000E+00  0.00000000E+00  0.00000000E+00
  0.00000000E+00  0.00000000E+00  0.00000000E+00
  0.00000000E+00  0.00000000E+00  0.00000000E+00
  0.00000000E+00  0.00000000E+00  0.00000000E+00
  0.00000000E+00  0.00000000E+00  0.00000000E+00
  0.00000000E+00  0.00000000E+00  0.00000000E+00
  0.00000000E+00  0.00000000E+00  0.00000000E+00
  0.00000000E+00  0.00000000E+00  0.00000000E+00
  0.00000000E+00  0.00000000E+00  0.00000000E+00
  0.00000000E+00  0.00000000E+00  0.00000000E+00
  0.00000000E+00  0.00000000E+00  0.00000000E+00
  0.00000000E+00  0.00000000E+00  0.00000000E+00
  0.00000000E+00  0.00000000E+00  0.00000000E+00
  0.00000000E+00  0.00000000E+00  0.00000000E+00
  0.00000000E+00  0.00000000E+00  0.00000000E+00
  0.00000000E+00  0.00000000E+00  0.00000000E+00
  0.00000000E+00  0.00000000E+00  0.00000000E+00
  0.00000000E+00  0.00000000E+00  0.00000000E+00
  0.00000000E+00  0.00000000E+00  0.00000000E+00
  0.00000000E+00  0.00000000E+00  0.00000000E+00
  0.00000000E+00  0.00000000E+00  0.00000000E+00
  0.00000000E+00  0.00000000E+00  0.00000000E+00
  0.00000000E+00  0.00000000E+00  0.00000000E+00
  0.00000000E+00  0.00000000E+00  0.00000000E+00
  0.00000000E+00  0.00000000E+00  0.00000000E+00
  0.00000000E+00  0.00000000E+00  0.00000000E+00
  0.00000000E+00  0.00000000E+00  0.00000000E+00
  0.00000000E+00  0.00000000E+00  0.00000000E+00
  0.00000000E+00  0.00000000E+00  0.00000000E+00
  0.00000000E+00  0.00000000E+00  0.00000000E+00
  0.00000000E+00  0.00000000E+00  0.00000000E+00
  0.00000000E+00  0.00000000E+00  0.00000000E+00
  0.00000000E+00  0.00000000E+00  0.00000000E+00
  0.00000000E+00  0.00000000E+00  0.00000000E+00
  0.00000000E+00  0.00000000E+00  0.00000000E+00
  0.00000000E+00  0.00000000E+00  0.00000000E+00
  0.00000000E+00  0.00000000E+00  0.00000000E+00
  0.00000000E+00  0.00000000E+00  0.00000000E+00
  0.00000000E+00  0.00000000E+00  0.00000000E+00
  0.00000000E+00  0.00000000E+00  0.00000000E+00
  0.00000000E+00  0.00000000E+00  0.00000000E+00
  0.00000000E+00  0.00000000E+00  0.00000000E+00
  0.00000000E+00  0.00000000E+00  0.00000000E+00
  0.00000000E+00  0.00000000E+00  0.00000000E+00
  0.00000000E+00  0.00000000E+00  0.00000000E+00
  0.00000000E+00  0.00000000E+00  0.00000000E+00
  0.00000000E+00  0.00000000E+00  0.00000000E+00
  0.00000000E+00  0.00000000E+00  0.00000000E+00
  0.00000000E+00  0.00000000E+00  0.00000000E+00
  0.00000000E+00  0.00000000E+00  0.00000000E+00
  0.00000000E+00  0.00000000E+00  0.00000000E+00
  0.00000000E+00  0.00000000E+00  0.00000000E+00
  0.00000000E+00  0.00000000E+00  0.00000000E+00
  0.00000000E+00  0.00000000E+00  0.00000000E+00
  0.00000000E+00  0.00000000E+00  0.00000000E+00
  0.00000000E+00  0.00000000E+00  0.00000000E+00
  0.00000000E+00  0.00000000E+00  0.00000000E+00
  0.00000000E+00  0.00000000E+00  0.00000000E+00
  0.00000000E+00  0.00000000E+00  0.00000000E+00
  0.00000000E+00  0.00000000E+00  0.00000000E+00
  0.00000000E+00  0.00000000E+00  0.00000000E+00
  0.00000000E+00  0.00000000E+00  0.00000000E+00
  0.00000000E+00  0.00000000E+00  0.00000000E+00
  0.00000000E+00  0.00000000E+00  0.00000000E+00
  0.00000000E+00  0.00000000E+00  0.00000000E+00
  0.00000000E+00  0.00000000E+00  0.00000000E+00
  0.00000000E+00  0.00000000E+00  0.00000000E+00
  0.00000000E+00  0.00000000E+00  0.00000000E+00
  0.00000000E+00  0.00000000E+00  0.00000000E+00
  0.00000000E+00  0.00000000E+00  0.00000000E+00
  0.00000000E+00  0.00000000E+00  0.00000000E+00
  0.00000000E+00  0.00000000E+00  0.00000000E+00
  0.00000000E+00  0.00000000E+00  0.00000000E+00
  0.00000000E+00  0.00000000E+00  0.00000000E+00
  0.00000000E+00  0.00000000E+00  0.00000000E+00
  0.00000000E+00  0.00000000E+00  0.00000000E+00
  0.00000000E+00  0.00000000E+00  0.00000000E+00
  0.00000000E+00  0.00000000E+00  0.00000000E+00
  0.00000000E+00  0.00000000E+00  0.00000000E+00
  0.00000000E+00  0.00000000E+00  0.00000000E+00
  0.00000000E+00  0.00000000E+00  0.00000000E+00
  0.00000000E+00  0.00000000E+00  0.00000000E+00
  0.00000000E+00  0.00000000E+00  0.00000000E+00
  0.00000000E+00  0.00000000E+00  0.00000000E+00
  0.00000000E+00  0.00000000E+00  0.00000000E+00
  0.00000000E+00  0.00000000E+00  0.00000000E+00
  0.00000000E+00  0.00000000E+00  0.00000000E+00
  0.00000000E+00  0.00000000E+00  0.00000000E+00
  0.00000000E+00  0.00000000E+00  0.00000000E+00
  0.00000000E+00  0.00000000E+00  0.00000000E+00
  0.00000000E+00  0.00000000E+00  0.00000000E+00
  0.00000000E+00  0.00000000E+00  0.00000000E+00
  0.00000000E+00  0.00000000E+00  0.00000000E+00
  0.00000000E+00  0.00000000E+00  0.00000000E+00
  0.00000000E+00  0.00000000E+00  0.00000000E+00
  0.00000000E+00  0.00000000E+00  0.00000000E+00
  0.00000000E+00  0.00000000E+00  0.00000000E+00
  0.00000000E+00  0.00000000E+00  0.00000000E+00
  0.00000000E+00  0.00000000E+00  0.00000000E+00
  0.00000000E+00  0.00000000E+00  0.00000000E+00
  0.00000000E+00  0.00000000E+00  0.00000000E+00
  0.00000000E+00  0.00000000E+00  0.00000000E+00
  0.00000000E+00  0.00000000E+00  0.00000000E+00
  0.00000000E+00  0.00000000E+00  0.00000000E+00
  0.00000000E+00  0.00000000E+00  0.00000000E+00
  0.00000000E+00  0.00000000E+00  0.00000000E+00
  0.00000000E+00  0.00000000E+00  0.00000000E+00
  0.00000000E+00  0.00000000E+00  0.00000000E+00
  0.00000000E+00  0.00000000E+00  0.00000000E+00
  0.00000000E+00  0.00000000E+00  0.00000000E+00
  0.00000000E+00  0.00000000E+00  0.00000000E+00
  0.00000000E+00  0.00000000E+00  0.00000000E+00
  0.00000000E+00  0.00000000E+00  0.00000000E+00
  0.00000000E+00  0.00000000E+00  0.00000000E+00
  0.00000000E+00  0.00000000E+00  0.00000000E+00
  0.00000000E+00  0.00000000E+00  0.00000000E+00
  0.00000000E+00  0.00000000E+00  0.00000000E+00
  0.00000000E+00  0.00000000E+00  0.00000000E+00
  0.00000000E+00  0.00000000E+00  0.00000000E+00
  0.00000000E+00  0.00000000E+00  0.00000000E+00
  0.00000000E+00  0.00000000E+00  0.00000000E+00
  0.00000000E+00  0.00000000E+00  0.00000000E+00
  0.00000000E+00  0.00000000E+00  0.00000000E+00
  0.00000000E+00  0.00000000E+00  0.00000000E+00
  0.00000000E+00  0.00000000E+00  0.00000000E+00
  0.00000000E+00  0.00000000E+00  0.00000000E+00
  0.00000000E+00  0.00000000E+00  0.00000000E+00
  0.00000000E+00  0.00000000E+00  0.00000000E+00
  0.00000000E+00  0.00000000E+00  0.00000000E+00
  0.00000000E+00  0.00000000E+00  0.00000000E+00
  0.00000000E+00  0.00000000E+00  0.00000000E+00
  0.00000000E+00  0.00000000E+00  0.00000000E+00
  0.00000000E+00  0.00000000E+00  0.00000000E+00
  0.00000000E+00  0.00000000E+00  0.00000000E+00
  0.00000000E+00  0.00000000E+00  0.00000000E+00
  0.00000000E+00  0.00000000E+00  0.00000000E+00
  0.00000000E+00  0.00000000E+00  0.00000000E+00
  0.00000000E+00  0.00000000E+00  0.00000000E+00
  0.00000000E+00  0.00000000E+00  0.00000000E+00
  0.00000000E+00  0.00000000E+00  0.00000000E+00
  0.00000000E+00  0.00000000E+00  0.00000000E+00
  0.00000000E+00  0.00000000E+00  0.00000000E+00
  0.00000000E+00  0.00000000E+00  0.00000000E+00
  0.00000000E+00  0.00000000E+00  0.00000000E+00
  0.00000000E+00  0.00000000E+00  0.00000000E+00
  0.00000000E+00  0.00000000E+00  0.00000000E+00
  0.00000000E+00  0.00000000E+00  0.00000000E+00
  0.00000000E+00  0.00000000E+00  0.00000000E+00
  0.00000000E+00  0.00000000E+00  0.00000000E+00
  0.00000000E+00  0.00000000E+00  0.00000000E+00
  0.00000000E+00  0.00000000E+00  0.00000000E+00
  0.00000000E+00  0.00000000E+00  0.00000000E+00
  0.00000000E+00  0.00000000E+00  0.00000000E+00
  0.00000000E+00  0.00000000E+00  0.00000000E+00
  0.00000000E+00  0.00000000E+00  0.00000000E+00
  0.00000000E+00  0.00000000E+00  0.00000000E+00
  0.00000000E+00  0.00000000E+00  0.00000000E+00
  0.00000000E+00  0.00000000E+00  0.00000000E+00
  0.00000000E+00  0.00000000E+00  0.00000000E+00
  0.00000000E+00  0.00000000E+00  0.00000000E+00
  0.00000000E+00  0.00000000E+00  0.00000000E+00
  0.00000000E+00  0.00000000E+00  0.00000000E+00
  0.00000000E+00  0.00000000E+00  0.00000000E+00
  0.00000000E+00  0.00000000E+00  0.00000000E+00
  0.00000000E+00  0.00000000E+00  0.00000000E+00
  0.00000000E+00  0.00000000E+00  0.00000000E+00
  0.00000000E+00  0.00000000E+00  0.00000000E+00
  0.00000000E+00  0.00000000E+00  0.00000000E+00
  0.00000000E+00  0.00000000E+00  0.00000000E+00
  0.00000000E+00  0.00000000E+00  0.00000000E+00
  0.00000000E+00  0.00000000E+00  0.00000000E+00
  0.00000000E+00  0.00000000E+00  0.00000000E+00
  0.00000000E+00  0.00000000E+00  0.00000000E+00
  0.00000000E+00  0.00000000E+00  0.00000000E+00
  0.00000000E+00  0.00000000E+00  0.00000000E+00
  0.00000000E+00  0.00000000E+00  0.00000000E+00
  0.00000000E+00  0.00000000E+00  0.00000000E+00
  0.00000000E+00  0.00000000E+00  0.00000000E+00
  0.00000000E+00  0.00000000E+00  0.00000000E+00
  0.00000000E+00  0.00000000E+00  0.00000000E+00
  0.00000000E+00  0.00000000E+00  0.00000000E+00
  0.00000000E+00  0.00000000E+00  0.00000000E+00
  0.00000000E+00  0.00000000E+00  0.00000000E+00
  0.00000000E+00  0.00000000E+00  0.00000000E+00
  0.00000000E+00  0.00000000E+00  0.00000000E+00
  0.00000000E+00  0.00000000E+00  0.00000000E+00
  0.00000000E+00  0.00000000E+00  0.00000000E+00
  0.00000000E+00  0.00000000E+00  0.00000000E+00
  0.00000000E+00  0.00000000E+00  0.00000000E+00
  0.00000000E+00  0.00000000E+00  0.00000000E+00
  0.00000000E+00  0.00000000E+00  0.00000000E+00
  0.00000000E+00  0.00000000E+00  0.00000000E+00
  0.00000000E+00  0.00000000E+00  0.00000000E+00
  0.00000000E+00  0.00000000E+00  0.00000000E+00
  0.00000000E+00  0.00000000E+00  0.00000000E+00
  0.00000000E+00  0.00000000E+00  0.00000000E+00
