# Supplementary material for: Supercapacitor Performance of Magnetite Nanoparticles Enhanced by a Catecholate Dispersant: Experiment and Theory
Source: Molecules. 2023 Feb 6;28(4):1562. doi: 10.3390/molecules28041562 (PMC9964791; doi:10.3390/molecules28041562)
Supplement: Supplementary file 1 [file molecules-28-01562-s001.zip › SI/Fe3O4_adsorption/DHBA/Carboxyl_fig7C/POSCAR]

Chelating Carboxyl group                
   1.00000000000000     
    16.9056854248000015    0.0000000000000000    0.0000000000000000
     0.0000000000000000   16.9056854248000015    0.0000000000000000
     0.0000000000000000    0.0000000000000000   33.8113708496000029
   C    Fe   H    Fe   O 
     7    80     6    40   164
Selective dynamics
Direct
  0.3939279318977320  0.4000082635605627  0.6718096062003035   T   T   T
  0.4413527782935669  0.4469577424016481  0.6965344890148487   T   T   T
  0.4354605955942971  0.4393313867182515  0.7372783126444066   T   T   T
  0.3405704447820545  0.3450896730385938  0.6878157722904636   T   T   T
  0.3818603204810682  0.3839545981392289  0.7533027487399523   T   T   T
  0.3348149444712649  0.3371849018093024  0.7286879141322488   T   T   T
  0.4006524009861966  0.4088219734628914  0.6288262816112726   T   T   T
  0.1205765257109253 -0.0053219289083897  0.3421716289282784   T   T   T
  0.1221131699892159  0.4955736306806183  0.3428029134978839   T   T   T
  0.6205293038368100 -0.0055500047417603  0.3421710997330318   T   T   T
  0.6187192598769968  0.4994425629659438  0.3451843518326225   T   T   T
  0.1225713119999980  0.1225713119999980  0.4067232009999984   F   F   F
  0.1225713119999980  0.6225712900000033  0.4067232009999984   F   F   F
  0.6225712900000033  0.1225713119999980  0.4067232009999984   F   F   F
  0.6225712900000033  0.6225712900000033  0.4067232009999984   F   F   F
  0.3773492367495551  0.4915542433326212  0.4670968111814814   T   T   T
  0.3730799768109000  0.9991779235532586  0.4693596299610333   T   T   T
  0.8714796320041094  0.5009633102340234  0.4703201035322530   T   T   T
  0.8726673064437299  0.9989857431591634  0.4701534833788060   T   T   T
  0.2492959455881368  0.3746726275982191  0.3401748529717114   T   T   T
  0.2509650551366263  0.8706521180084643  0.3430214309893139   T   T   T
  0.7504828276984354  0.3744723904420282  0.3413517015058423   T   T   T
  0.7509867553746467  0.8705179039567720  0.3430776766230508   T   T   T
  0.4975000020000024  0.4975000020000024  0.4062500000000000   F   F   F
  0.4975000020000024  0.9975000020000024  0.4062500000000000   F   F   F
  0.9975000020000024  0.4975000020000024  0.4062500000000000   F   F   F
  0.9975000020000024  0.9975000020000024  0.4062500000000000   F   F   F
  0.3724286850000027  0.3724286850000027  0.4057767990000016   F   F   F
  0.3724286850000027  0.8724287149999981  0.4057767990000016   F   F   F
  0.8724287149999981  0.3724286850000027  0.4057767990000016   F   F   F
  0.8724287149999981  0.8724287149999981  0.4057767990000016   F   F   F
  0.3737064787428370  0.2516904640174987  0.3417535470898760   T   T   T
  0.3755737965814361  0.7485230895872301  0.3397664478780972   T   T   T
  0.8738029462499349  0.2504432995721722  0.3406775351527791   T   T   T
  0.8755549499974248  0.7490145165022779  0.3401250483608637   T   T   T
  0.2446525995546775  0.1213795232826534  0.4711526131508042   T   T   T
  0.2445443556243355  0.6198735111560044  0.4705314379554719   T   T   T
  0.7439907855003838  0.1201954489911318  0.4718465979028378   T   T   T
  0.7454154820112441  0.6205424653482080  0.4723688880116818   T   T   T
  0.4884458611798260  0.2533779947122187  0.2827015619550310   T   T   T
  0.4891211956784187  0.7524279838105994  0.2825286855318868   T   T   T
  0.9877184977017793  0.2527296545485922  0.2828631160667545   T   T   T
  0.9897253430898674  0.7520322908363020  0.2834559216812573   T   T   T
  0.0065017286276384  0.2420715910758875  0.5293102333819619   T   T   T
  0.0079962473059067  0.7425286357928644  0.5294082095995848   T   T   T
  0.4979227292773272  0.2463954372621949  0.5281005285784366   T   T   T
  0.5020444835344472  0.7447519351790831  0.5300440825734135   T   T   T
  0.3674044624270437  0.1218378999616001  0.2833762275590704   T   T   T
  0.3625843150715673  0.6198769677323757  0.2825727816768964   T   T   T
  0.8676119063757834  0.1204656960592941  0.2829007390554361   T   T   T
  0.8651407013354450  0.6190109982958238  0.2831199080057343   T   T   T
  0.4984488202977510  0.3755957511230996  0.4700624481183692   T   T   T
  0.4944050097927509  0.8796443865740252  0.4669333758555240   T   T   T
  0.9964925938023126  0.3753563796125692  0.4672184413577558   T   T   T
  0.9959163759095918  0.8751866475814658  0.4674333411589149   T   T   T
  0.3725519454127728  0.1303659654492807  0.5303059776719886   T   T   T
  0.3743190119331060  0.6279062480767886  0.5281581689523778   T   T   T
  0.8753771721793756  0.1267285443055001  0.5303072958267105   T   T   T
  0.8744376761799368  0.6327046642087754  0.5306760995247662   T   T   T
  0.2525781461141722  0.4872330211525858  0.2823923029339707   T   T   T
  0.2513236535167324  0.9923527783210279  0.2811259819319994   T   T   T
  0.7527177436669109  0.4879493182805841  0.2834495518534069   T   T   T
  0.7508477050648674  0.9917448620822003  0.2809706363807499   T   T   T
  0.2419925321660420  0.0067834692735867  0.5300072138220616   T   T   T
  0.2425456928047654  0.5042201502056498  0.5287091012176734   T   T   T
  0.7415326811008586  0.0050742009226103  0.5303907418436549   T   T   T
  0.7396672913868859  0.5113006431990699  0.5324897966537370   T   T   T
  0.1202875770562312  0.3629191493164142  0.2821721338667084   T   T   T
  0.1199041041329125  0.8660265025327821  0.2833668719728850   T   T   T
  0.6200045683744033  0.3639312919681933  0.2833921801013262   T   T   T
  0.6198986795380028  0.8646106999879247  0.2836322485074949   T   T   T
  0.1304503580597228  0.3751906455576340  0.5296016527156722   T   T   T
  0.1314397280433864  0.8752645826063397  0.5294341124674544   T   T   T
  0.6181006290009032  0.3806427483719499  0.5310797453519589   T   T   T
  0.6280838602346027  0.8766880531873715  0.5282190623873526   T   T   T
  0.1210084770534690  0.2447322417204099  0.4724649906918531   T   T   T
  0.1207599412595036  0.7444663741011238  0.4722411271738236   T   T   T
  0.6235055360712680  0.2507738490525375  0.4716666034797467   T   T   T
  0.6233854928786970  0.7454204388626922  0.4690585383164443   T   T   T
 -0.0004766947336730  0.1203605429109543  0.3454900329280584   T   T   T
  0.0002514717622773  0.6182117761754512  0.3451009200788507   T   T   T
  0.4992227917032433  0.1211318853527476  0.3453234050854637   T   T   T
  0.4958569909879313  0.6218142140318140  0.3427984844377646   T   T   T
  0.2475000020000024  0.2475000020000024  0.4062500000000000   F   F   F
  0.2475000020000024  0.7475000020000024  0.4062500000000000   F   F   F
  0.7475000020000024  0.2475000020000024  0.4062500000000000   F   F   F
  0.7475000020000024  0.7475000020000024  0.4062500000000000   F   F   F
  0.4825880490351211  0.4893903602090349  0.6837597371550854   T   T   T
  0.3043521692023404  0.3092784528781920  0.6680586678509900   T   T   T
  0.2936888026899588  0.2945935834223534  0.7417131400389037   T   T   T
  0.4692208321331711  0.4715399282234358  0.7887792606668242   T   T   T
  0.3422410726562662  0.3412655603248105  0.8026854579938610   T   T   T
  0.7545585545824196  0.3491115995169095  0.5668759773027108   T   T   T
  0.4363355039999988  0.1867601719999996  0.4358980060000022   F   F   F
  0.4363355039999988  0.6867601869999973  0.4358980060000022   F   F   F
  0.9363355039999988  0.1867601719999996  0.4358980060000022   F   F   F
  0.9363355039999988  0.6867601869999973  0.4358980060000022   F   F   F
  0.0586644970000023  0.3082398179999970  0.3766019939999978   F   F   F
  0.0586644970000023  0.8082398179999970  0.3766019939999978   F   F   F
  0.5586645010000026  0.3082398179999970  0.3766019939999978   F   F   F
  0.5586645010000026  0.8082398179999970  0.3766019939999978   F   F   F
  0.3082398179999970  0.0586644970000023  0.3766019939999978   F   F   F
  0.3082398179999970  0.5586645010000026  0.3766019939999978   F   F   F
  0.8082398179999970  0.0586644970000023  0.3766019939999978   F   F   F
  0.8082398179999970  0.5586645010000026  0.3766019939999978   F   F   F
  0.4352606869998754  0.4352184745289391  0.3066427357482755   T   T   T
  0.4347505404677345  0.9354473266962621  0.3069322478598348   T   T   T
  0.9354220739111803  0.4350806454827319  0.3067664686907564   T   T   T
  0.9346224021972936  0.9355179083504225  0.3069073252010337   T   T   T
  0.4118628348033301  0.4200576955421381  0.5584520960087341   T   T   T
  0.3992377960691939  0.9040397885952276  0.5393614069753991   T   T   T
  0.9067029544220800  0.4108488729029308  0.5387080788363504   T   T   T
  0.9045629438579071  0.9017056253798837  0.5394267274172759   T   T   T
  0.3060522593439639  0.3077414437525720  0.5028307260526482   T   T   T
  0.3031545024129150  0.8027456332831011  0.5039259910964340   T   T   T
  0.8107126707898153  0.2983968645068095  0.5031408366437387   T   T   T
  0.8037046217696083  0.8028124613588320  0.5051776338760154   T   T   T
  0.1912477394660423  0.1925844628238751  0.3084673395667962   T   T   T
  0.1909763416218573  0.6920819292666440  0.3075106552292850   T   T   T
  0.6911806584576452  0.1919192150603151  0.3084232352885165   T   T   T
  0.6917227435920879  0.6905365045281674  0.3074987968632352   T   T   T
  0.0923321855507944  0.0953447977743742  0.2729473756338376   T   T   T
  0.0921187483030816  0.5895698128471579  0.2731755623255130   T   T   T
  0.5909843088051284  0.0933490442400905  0.2731493117654760   T   T   T
  0.5897355079436943  0.5891251468462838  0.2734219330859713   T   T   T
  0.0602085288111498  0.0587023811937398  0.5055357551994013   T   T   T
  0.0593880965712749  0.5594089528116679  0.5056878275558230   T   T   T
  0.5601476700228657  0.0630831199007611  0.5056883700812657   T   T   T
  0.5601972699392916  0.5614892351131424  0.5054459600943637   T   T   T
  0.1867601719999996  0.4363355039999988  0.4358980060000022   F   F   F
  0.1867601719999996  0.9363355039999988  0.4358980060000022   F   F   F
  0.6867601869999973  0.4363355039999988  0.4358980060000022   F   F   F
  0.6867601869999973  0.9363355039999988  0.4358980060000022   F   F   F
  0.1314406285106157  0.4861310486394681  0.2778914386883227   T   T   T
  0.1328288272430418  0.9904616352587184  0.2739900231826110   T   T   T
  0.6311332558953976  0.4870575766148024  0.2812712149509635   T   T   T
  0.6328047764081929  0.9893949649772020  0.2739161257969789   T   T   T
  0.1225846702535605  0.2616968072605227  0.5302233716905950   T   T   T
  0.1250158646011662  0.7614281455666496  0.5301130311324974   T   T   T
  0.6108866308945013  0.2635791687297321  0.5293905691410119   T   T   T
  0.6156269762295770  0.7593743913261850  0.5276821378046225   T   T   T
  0.2336634512334672  0.3691389657880522  0.2824860459183898   T   T   T
  0.2368247697111905  0.8781246533290875  0.2846874191607068   T   T   T
  0.7335264730438871  0.3707205231953412  0.2834328662472152   T   T   T
  0.7369798736876002  0.8774822985994633  0.2848085090535882   T   T   T
  0.2456173501087503  0.3805642698661038  0.5320807829258710   T   T   T
  0.2497132165942695  0.8792267696379565  0.5345122135286451   T   T   T
  0.7550890456773056  0.3728218070091146  0.5405165608019530   T   T   T
  0.7420181405665184  0.8765715023484096  0.5338557260163554   T   T   T
  0.1269618270000024  0.2430319639999965  0.4085584879999971   F   F   F
  0.1269618270000024  0.7430319790000013  0.4085584879999971   F   F   F
  0.6269618270000024  0.2430319639999965  0.4085584879999971   F   F   F
  0.6269618270000024  0.7430319790000013  0.4085584879999971   F   F   F
  0.1180075072371248  0.1223163976135116  0.3369535876691045   T   T   T
  0.1186241770239334  0.6227699493765311  0.3365572336363202   T   T   T
  0.6177530021354937  0.1221040586531892  0.3370351479711874   T   T   T
  0.6224133471647514  0.6184378279918981  0.3369141144803718   T   T   T
  0.5007267848723864  0.4975003719149756  0.3412978657643178   T   T   T
  0.4993896209080968  0.0014295857572689  0.3408706122916085   T   T   T
  0.9981572313741351  0.5003447655988863  0.3412234541827978   T   T   T
  0.9993074967374398  0.0012576075657316  0.3406324873548658   T   T   T
  0.1245348198246451  0.1252813547051437  0.4714052381676419   T   T   T
  0.1250025172771592  0.6245654950718854  0.4715559398644574   T   T   T
  0.6252447086983803  0.1284643925225401  0.4716397925289417   T   T   T
  0.6254405590988378  0.6261359450868298  0.4710745159569602   T   T   T
  0.0024377829999978  0.1213363860000030  0.4037051800000029   F   F   F
  0.0024377829999978  0.6213364010000006  0.4037051800000029   F   F   F
  0.5024377700000002  0.1213363860000030  0.4037051800000029   F   F   F
  0.5024377700000002  0.6213364010000006  0.4037051800000029   F   F   F
  0.2435949826952154  0.2447870101090561  0.4664744744205336   T   T   T
  0.2441463977845525  0.7430912944527892  0.4662055296381685   T   T   T
  0.7435558685407885  0.2444327839944541  0.4669700844534378   T   T   T
  0.7427499965112326  0.7453110472017176  0.4662387386957020   T   T   T
  0.1213363860000030  0.0024377829999978  0.4037051800000029   F   F   F
  0.1213363860000030  0.5024377700000002  0.4037051800000029   F   F   F
  0.6213364010000006  0.0024377829999978  0.4037051800000029   F   F   F
  0.6213364010000006  0.5024377700000002  0.4037051800000029   F   F   F
  0.1266411046406843  0.4915525646405937  0.5344472949666863   T   T   T
  0.1268470101152916  0.9905657251100835  0.5348504246187126   T   T   T
  0.6258462756806337  0.4949389189272985  0.5358860583430362   T   T   T
  0.6250234601454555  0.9918098347211840  0.5340733027118775   T   T   T
  0.2430319639999965  0.1269618270000024  0.4085584879999971   F   F   F
  0.2430319639999965  0.6269618270000024  0.4085584879999971   F   F   F
  0.7430319790000013  0.1269618270000024  0.4085584879999971   F   F   F
  0.7430319790000013  0.6269618270000024  0.4085584879999971   F   F   F
  0.3736636040000008  0.4925622049999987  0.4087948199999971   F   F   F
  0.3736636040000008  0.9925621750000033  0.4087948199999971   F   F   F
  0.8736636040000008  0.4925622049999987  0.4087948199999971   F   F   F
  0.8736636040000008  0.9925621750000033  0.4087948199999971   F   F   F
  0.3700273292866955  0.3699818694358518  0.3409408614292661   T   T   T
  0.3701280676061848  0.8700144480755724  0.3412361780457263   T   T   T
  0.8703335164404820  0.3695013894928526  0.3410107542099940   T   T   T
  0.8704580350496863  0.8696849880361428  0.3412216240247002   T   T   T
  0.2520001616103511  0.2504317130905508  0.3462825970767236   T   T   T
  0.2512049474006652  0.7517756756613193  0.3458284594418176   T   T   T
  0.7510443861466316  0.2505982262687256  0.3463787069053454   T   T   T
  0.7512717807035697  0.7509517919979948  0.3459278312973283   T   T   T
  0.3722634445552952  0.3745284118738938  0.4711027456348483   T   T   T
  0.3764407489110400  0.8728444825007046  0.4755096011799286   T   T   T
  0.8764654065902655  0.3729168446012771  0.4759473455125761   T   T   T
  0.8766215252919444  0.8718667903041375  0.4758447447069699   T   T   T
  0.2519680260000001  0.3680381770000025  0.4039415120000029   F   F   F
  0.2519680260000001  0.8680381770000025  0.4039415120000029   F   F   F
  0.7519680260000001  0.3680381770000025  0.4039415120000029   F   F   F
  0.7519680260000001  0.8680381770000025  0.4039415120000029   F   F   F
  0.4952671683368319  0.4994254246479754  0.4711452886868102   T   T   T
  0.4976078736101717  0.9968947101647899  0.4712157213112356   T   T   T
  0.9940337775364982  0.4941808153826744  0.4717452507994495   T   T   T
  0.9956950188754300  0.9935632258338827  0.4712589994867626   T   T   T
  0.3680381770000025  0.2519680260000001  0.4039415120000029   F   F   F
  0.3680381770000025  0.7519680260000001  0.4039415120000029   F   F   F
  0.8680381770000025  0.2519680260000001  0.4039415120000029   F   F   F
  0.8680381770000025  0.7519680260000001  0.4039415120000029   F   F   F
  0.4925622049999987  0.3736636040000008  0.4087948199999971   F   F   F
  0.4925622049999987  0.8736636040000008  0.4087948199999971   F   F   F
  0.9925621750000033  0.3736636040000008  0.4087948199999971   F   F   F
  0.9925621750000033  0.8736636040000008  0.4087948199999971   F   F   F
  0.3709577428254671  0.2343382739494560  0.2836813319166086   T   T   T
  0.3711349312685545  0.7339807199830694  0.2823408856658488   T   T   T
  0.8704350960449965  0.2333858287677451  0.2827009168240819   T   T   T
  0.8727554982961808  0.7331630483781851  0.2824179673798731   T   T   T
  0.1194715919149007  0.3717343873408039  0.4682235532659879   T   T   T
  0.1208639585474572  0.8706583294157985  0.4684981810133030   T   T   T
  0.6243306787930883  0.3698459593367091  0.4676328505273269   T   T   T
  0.6191693430809835  0.8714840562044154  0.4683161684266697   T   T   T
  0.3808527479839365  0.2478179426436111  0.5327968292413701   T   T   T
  0.3806431550808524  0.7474350863935356  0.5346444865458666   T   T   T
  0.8808644621632471  0.2447978569951569  0.5359557972318393   T   T   T
  0.8802519240975623  0.7501808511442453  0.5367158496735398   T   T   T
  0.3703555312169446  0.1248782816983004  0.4685852902517179   T   T   T
  0.3717455689584659  0.6208783964837133  0.4685194567365926   T   T   T
  0.8706907294065277  0.1252419519832450  0.4690604738796161   T   T   T
  0.8698501673022906  0.6266045619722664  0.4694379966870951   T   T   T
  0.2492993263631951  0.0022940724711214  0.4675148981231738   T   T   T
  0.2536172774009312  0.5012948943651346  0.4670382256813428   T   T   T
  0.7500526003614726  0.0013978975283142  0.4678233181112595   T   T   T
  0.7497815326477857  0.5011735277026925  0.4694711945122757   T   T   T
  0.3751137915357741  0.1231016050601584  0.3442056786616027   T   T   T
  0.3694884860541218  0.6247293448767246  0.3431224700769130   T   T   T
  0.8747591089765180  0.1232322802763472  0.3439086707045088   T   T   T
  0.8745531368727218  0.6236904872940329  0.3437973878957676   T   T   T
  0.2473191671781390  0.1144010165290939  0.2784311299420852   T   T   T
  0.2461129926638199  0.6158102328993281  0.2772913463130947   T   T   T
  0.7469272364777719  0.1138127474665525  0.2782632269520902   T   T   T
  0.7489889844886958  0.6151180333467353  0.2779238056925116   T   T   T
  0.2599041627229480  0.1244477728296714  0.5293121908472093   T   T   T
  0.2627408572122745  0.6203604816902124  0.5292190500317763   T   T   T
  0.7609339148706153  0.1233978950394062  0.5293904470615257   T   T   T
  0.7595349582270881  0.6295817040884342  0.5292140813725345   T   T   T
  0.4934216225437397  0.2423055665426805  0.3452157675563756   T   T   T
  0.4936074268657676  0.7455953205610549  0.3448698766358524   T   T   T
  0.9933677567873118  0.2417335179188539  0.3450195717413399   T   T   T
  0.9943956739614308  0.7418075547751446  0.3451765256771280   T   T   T
  0.3658754266256546  0.0028553256978709  0.2774470163776700   T   T   T
  0.3680262380009807  0.5039380563167137  0.2779513556709390   T   T   T
  0.8656547140220184  0.0022427155154159  0.2770642925009906   T   T   T
  0.8682029020182288  0.5033405691193282  0.2781117933789149   T   T   T
  0.3642115100452671  0.0086662876679316  0.5339898045023673   T   T   T
  0.3683236076100550  0.5039222228307612  0.5308009898945344   T   T   T
  0.8623702525648489  0.0043835440463809  0.5362264152167631   T   T   T
  0.8592296994681595  0.5107542309836115  0.5381721245889214   T   T   T
  0.4868853969753557  0.1307624335437132  0.2805381273171438   T   T   T
  0.4880986286453275  0.6319183525334902  0.2783683085165858   T   T   T
  0.9867759373135436  0.1300070969833390  0.2803443639462420   T   T   T
  0.9892989170200520  0.6308007204359533  0.2808343495787649   T   T   T
  0.0007455489875855  0.2533840676123382  0.4673940510641097   T   T   T
  0.0013689761397135  0.7528796942271929  0.4672951317838333   T   T   T
  0.5019706224466876  0.2487331990865995  0.4692410189871419   T   T   T
  0.5016719116230548  0.7520056363253317  0.4686048864959991   T   T   T
  0.4925292134801338  0.1319668581199750  0.5344916864070538   T   T   T
  0.4915857851790816  0.6299590520163395  0.5344915464473748   T   T   T
  0.9920463588197845  0.1260929365831382  0.5340525698231797   T   T   T
  0.9910658082187744  0.6274444504101929  0.5340015788403091   T   T   T
  0.1242007394921877  0.3685731190365645  0.3430284783519362   T   T   T
  0.1248921316040456  0.8698972609797241  0.3434176706486852   T   T   T
  0.6236836714465658  0.3739702291899302  0.3441508899155439   T   T   T
  0.6253428978623246  0.8697488744270103  0.3436089899776308   T   T   T
  0.0035938991693403  0.3671522488423506  0.2781037336499751   T   T   T
  0.0039532712584031  0.8685883226845592  0.2792710982898401   T   T   T
  0.5040966497238224  0.3681558469515427  0.2779112245367393   T   T   T
  0.5042716225549790  0.8690052748996079  0.2790037786503568   T   T   T
  0.0063168610734394  0.3642901688671656  0.5315154701469094   T   T   T
  0.0084708232403228  0.8640817726242501  0.5310950228999530   T   T   T
  0.4929705726110619  0.3678128952059181  0.5332225639629951   T   T   T
  0.5042933323161624  0.8651967222659057  0.5334647719194842   T   T   T
  0.2452404044370139  0.4929147031100480  0.3447109466306208   T   T   T
  0.2451603197605308  0.9927465427850919  0.3431319357572591   T   T   T
  0.7421527004734587  0.4937783372218603  0.3453707833152324   T   T   T
  0.7451420912416139  0.9924910928159297  0.3430748593546389   T   T   T
  0.1147282964393730  0.2439096993416293  0.2765104042373889   T   T   T
  0.1173967198866072  0.7512100362760895  0.2771100390645054   T   T   T
  0.6152700012124437  0.2463980515533330  0.2778667866481824   T   T   T
  0.6180777118107277  0.7501421076552727  0.2775919281423268   T   T   T
  0.4813267366762537  0.4852238882358244  0.7613616837673649   T   T   T
  0.3805085333578442  0.3806296207422428  0.7939219860814367   T   T   T
  0.3569392005543333  0.3677007859657737  0.6051112972381286   T   T   T
  0.4505303274022084  0.4575745173180468  0.6130035875393594   T   T   T
 
  0.00000000E+00  0.00000000E+00  0.00000000E+00
  0.00000000E+00  0.00000000E+00  0.00000000E+00
  0.00000000E+00  0.00000000E+00  0.00000000E+00
  0.00000000E+00  0.00000000E+00  0.00000000E+00
  0.00000000E+00  0.00000000E+00  0.00000000E+00
  0.00000000E+00  0.00000000E+00  0.00000000E+00
  0.00000000E+00  0.00000000E+00  0.00000000E+00
  0.00000000E+00  0.00000000E+00  0.00000000E+00
  0.00000000E+00  0.00000000E+00  0.00000000E+00
  0.00000000E+00  0.00000000E+00  0.00000000E+00
  0.00000000E+00  0.00000000E+00  0.00000000E+00
  0.00000000E+00  0.00000000E+00  0.00000000E+00
  0.00000000E+00  0.00000000E+00  0.00000000E+00
  0.00000000E+00  0.00000000E+00  0.00000000E+00
  0.00000000E+00  0.00000000E+00  0.00000000E+00
  0.00000000E+00  0.00000000E+00  0.00000000E+00
  0.00000000E+00  0.00000000E+00  0.00000000E+00
  0.00000000E+00  0.00000000E+00  0.00000000E+00
  0.00000000E+00  0.00000000E+00  0.00000000E+00
  0.00000000E+00  0.00000000E+00  0.00000000E+00
  0.00000000E+00  0.00000000E+00  0.00000000E+00
  0.00000000E+00  0.00000000E+00  0.00000000E+00
  0.00000000E+00  0.00000000E+00  0.00000000E+00
  0.00000000E+00  0.00000000E+00  0.00000000E+00
  0.00000000E+00  0.00000000E+00  0.00000000E+00
  0.00000000E+00  0.00000000E+00  0.00000000E+00
  0.00000000E+00  0.00000000E+00  0.00000000E+00
  0.00000000E+00  0.00000000E+00  0.00000000E+00
  0.00000000E+00  0.00000000E+00  0.00000000E+00
  0.00000000E+00  0.00000000E+00  0.00000000E+00
  0.00000000E+00  0.00000000E+00  0.00000000E+00
  0.00000000E+00  0.00000000E+00  0.00000000E+00
  0.00000000E+00  0.00000000E+00  0.00000000E+00
  0.00000000E+00  0.00000000E+00  0.00000000E+00
  0.00000000E+00  0.00000000E+00  0.00000000E+00
  0.00000000E+00  0.00000000E+00  0.00000000E+00
  0.00000000E+00  0.00000000E+00  0.00000000E+00
  0.00000000E+00  0.00000000E+00  0.00000000E+00
  0.00000000E+00  0.00000000E+00  0.00000000E+00
  0.00000000E+00  0.00000000E+00  0.00000000E+00
  0.00000000E+00  0.00000000E+00  0.00000000E+00
  0.00000000E+00  0.00000000E+00  0.00000000E+00
  0.00000000E+00  0.00000000E+00  0.00000000E+00
  0.00000000E+00  0.00000000E+00  0.00000000E+00
  0.00000000E+00  0.00000000E+00  0.00000000E+00
  0.00000000E+00  0.00000000E+00  0.00000000E+00
  0.00000000E+00  0.00000000E+00  0.00000000E+00
  0.00000000E+00  0.00000000E+00  0.00000000E+00
  0.00000000E+00  0.00000000E+00  0.00000000E+00
  0.00000000E+00  0.00000000E+00  0.00000000E+00
  0.00000000E+00  0.00000000E+00  0.00000000E+00
  0.00000000E+00  0.00000000E+00  0.00000000E+00
  0.00000000E+00  0.00000000E+00  0.00000000E+00
  0.00000000E+00  0.00000000E+00  0.00000000E+00
  0.00000000E+00  0.00000000E+00  0.00000000E+00
  0.00000000E+00  0.00000000E+00  0.00000000E+00
  0.00000000E+00  0.00000000E+00  0.00000000E+00
  0.00000000E+00  0.00000000E+00  0.00000000E+00
  0.00000000E+00  0.00000000E+00  0.00000000E+00
  0.00000000E+00  0.00000000E+00  0.00000000E+00
  0.00000000E+00  0.00000000E+00  0.00000000E+00
  0.00000000E+00  0.00000000E+00  0.00000000E+00
  0.00000000E+00  0.00000000E+00  0.00000000E+00
  0.00000000E+00  0.00000000E+00  0.00000000E+00
  0.00000000E+00  0.00000000E+00  0.00000000E+00
  0.00000000E+00  0.00000000E+00  0.00000000E+00
  0.00000000E+00  0.00000000E+00  0.00000000E+00
  0.00000000E+00  0.00000000E+00  0.00000000E+00
  0.00000000E+00  0.00000000E+00  0.00000000E+00
  0.00000000E+00  0.00000000E+00  0.00000000E+00
  0.00000000E+00  0.00000000E+00  0.00000000E+00
  0.00000000E+00  0.00000000E+00  0.00000000E+00
  0.00000000E+00  0.00000000E+00  0.00000000E+00
  0.00000000E+00  0.00000000E+00  0.00000000E+00
  0.00000000E+00  0.00000000E+00  0.00000000E+00
  0.00000000E+00  0.00000000E+00  0.00000000E+00
  0.00000000E+00  0.00000000E+00  0.00000000E+00
  0.00000000E+00  0.00000000E+00  0.00000000E+00
  0.00000000E+00  0.00000000E+00  0.00000000E+00
  0.00000000E+00  0.00000000E+00  0.00000000E+00
  0.00000000E+00  0.00000000E+00  0.00000000E+00
  0.00000000E+00  0.00000000E+00  0.00000000E+00
  0.00000000E+00  0.00000000E+00  0.00000000E+00
  0.00000000E+00  0.00000000E+00  0.00000000E+00
  0.00000000E+00  0.00000000E+00  0.00000000E+00
  0.00000000E+00  0.00000000E+00  0.00000000E+00
  0.00000000E+00  0.00000000E+00  0.00000000E+00
  0.00000000E+00  0.00000000E+00  0.00000000E+00
  0.00000000E+00  0.00000000E+00  0.00000000E+00
  0.00000000E+00  0.00000000E+00  0.00000000E+00
  0.00000000E+00  0.00000000E+00  0.00000000E+00
  0.00000000E+00  0.00000000E+00  0.00000000E+00
  0.00000000E+00  0.00000000E+00  0.00000000E+00
  0.00000000E+00  0.00000000E+00  0.00000000E+00
  0.00000000E+00  0.00000000E+00  0.00000000E+00
  0.00000000E+00  0.00000000E+00  0.00000000E+00
  0.00000000E+00  0.00000000E+00  0.00000000E+00
  0.00000000E+00  0.00000000E+00  0.00000000E+00
  0.00000000E+00  0.00000000E+00  0.00000000E+00
  0.00000000E+00  0.00000000E+00  0.00000000E+00
  0.00000000E+00  0.00000000E+00  0.00000000E+00
  0.00000000E+00  0.00000000E+00  0.00000000E+00
  0.00000000E+00  0.00000000E+00  0.00000000E+00
  0.00000000E+00  0.00000000E+00  0.00000000E+00
  0.00000000E+00  0.00000000E+00  0.00000000E+00
  0.00000000E+00  0.00000000E+00  0.00000000E+00
  0.00000000E+00  0.00000000E+00  0.00000000E+00
  0.00000000E+00  0.00000000E+00  0.00000000E+00
  0.00000000E+00  0.00000000E+00  0.00000000E+00
  0.00000000E+00  0.00000000E+00  0.00000000E+00
  0.00000000E+00  0.00000000E+00  0.00000000E+00
  0.00000000E+00  0.00000000E+00  0.00000000E+00
  0.00000000E+00  0.00000000E+00  0.00000000E+00
  0.00000000E+00  0.00000000E+00  0.00000000E+00
  0.00000000E+00  0.00000000E+00  0.00000000E+00
  0.00000000E+00  0.00000000E+00  0.00000000E+00
  0.00000000E+00  0.00000000E+00  0.00000000E+00
  0.00000000E+00  0.00000000E+00  0.00000000E+00
  0.00000000E+00  0.00000000E+00  0.00000000E+00
  0.00000000E+00  0.00000000E+00  0.00000000E+00
  0.00000000E+00  0.00000000E+00  0.00000000E+00
  0.00000000E+00  0.00000000E+00  0.00000000E+00
  0.00000000E+00  0.00000000E+00  0.00000000E+00
  0.00000000E+00  0.00000000E+00  0.00000000E+00
  0.00000000E+00  0.00000000E+00  0.00000000E+00
  0.00000000E+00  0.00000000E+00  0.00000000E+00
  0.00000000E+00  0.00000000E+00  0.00000000E+00
  0.00000000E+00  0.00000000E+00  0.00000000E+00
  0.00000000E+00  0.00000000E+00  0.00000000E+00
  0.00000000E+00  0.00000000E+00  0.00000000E+00
  0.00000000E+00  0.00000000E+00  0.00000000E+00
  0.00000000E+00  0.00000000E+00  0.00000000E+00
  0.00000000E+00  0.00000000E+00  0.00000000E+00
  0.00000000E+00  0.00000000E+00  0.00000000E+00
  0.00000000E+00  0.00000000E+00  0.00000000E+00
  0.00000000E+00  0.00000000E+00  0.00000000E+00
  0.00000000E+00  0.00000000E+00  0.00000000E+00
  0.00000000E+00  0.00000000E+00  0.00000000E+00
  0.00000000E+00  0.00000000E+00  0.00000000E+00
  0.00000000E+00  0.00000000E+00  0.00000000E+00
  0.00000000E+00  0.00000000E+00  0.00000000E+00
  0.00000000E+00  0.00000000E+00  0.00000000E+00
  0.00000000E+00  0.00000000E+00  0.00000000E+00
  0.00000000E+00  0.00000000E+00  0.00000000E+00
  0.00000000E+00  0.00000000E+00  0.00000000E+00
  0.00000000E+00  0.00000000E+00  0.00000000E+00
  0.00000000E+00  0.00000000E+00  0.00000000E+00
  0.00000000E+00  0.00000000E+00  0.00000000E+00
  0.00000000E+00  0.00000000E+00  0.00000000E+00
  0.00000000E+00  0.00000000E+00  0.00000000E+00
  0.00000000E+00  0.00000000E+00  0.00000000E+00
  0.00000000E+00  0.00000000E+00  0.00000000E+00
  0.00000000E+00  0.00000000E+00  0.00000000E+00
  0.00000000E+00  0.00000000E+00  0.00000000E+00
  0.00000000E+00  0.00000000E+00  0.00000000E+00
  0.00000000E+00  0.00000000E+00  0.00000000E+00
  0.00000000E+00  0.00000000E+00  0.00000000E+00
  0.00000000E+00  0.00000000E+00  0.00000000E+00
  0.00000000E+00  0.00000000E+00  0.00000000E+00
  0.00000000E+00  0.00000000E+00  0.00000000E+00
  0.00000000E+00  0.00000000E+00  0.00000000E+00
  0.00000000E+00  0.00000000E+00  0.00000000E+00
  0.00000000E+00  0.00000000E+00  0.00000000E+00
  0.00000000E+00  0.00000000E+00  0.00000000E+00
  0.00000000E+00  0.00000000E+00  0.00000000E+00
  0.00000000E+00  0.00000000E+00  0.00000000E+00
  0.00000000E+00  0.00000000E+00  0.00000000E+00
  0.00000000E+00  0.00000000E+00  0.00000000E+00
  0.00000000E+00  0.00000000E+00  0.00000000E+00
  0.00000000E+00  0.00000000E+00  0.00000000E+00
  0.00000000E+00  0.00000000E+00  0.00000000E+00
  0.00000000E+00  0.00000000E+00  0.00000000E+00
  0.00000000E+00  0.00000000E+00  0.00000000E+00
  0.00000000E+00  0.00000000E+00  0.00000000E+00
  0.00000000E+00  0.00000000E+00  0.00000000E+00
  0.00000000E+00  0.00000000E+00  0.00000000E+00
  0.00000000E+00  0.00000000E+00  0.00000000E+00
  0.00000000E+00  0.00000000E+00  0.00000000E+00
  0.00000000E+00  0.00000000E+00  0.00000000E+00
  0.00000000E+00  0.00000000E+00  0.00000000E+00
  0.00000000E+00  0.00000000E+00  0.00000000E+00
  0.00000000E+00  0.00000000E+00  0.00000000E+00
  0.00000000E+00  0.00000000E+00  0.00000000E+00
  0.00000000E+00  0.00000000E+00  0.00000000E+00
  0.00000000E+00  0.00000000E+00  0.00000000E+00
  0.00000000E+00  0.00000000E+00  0.00000000E+00
  0.00000000E+00  0.00000000E+00  0.00000000E+00
  0.00000000E+00  0.00000000E+00  0.00000000E+00
  0.00000000E+00  0.00000000E+00  0.00000000E+00
  0.00000000E+00  0.00000000E+00  0.00000000E+00
  0.00000000E+00  0.00000000E+00  0.00000000E+00
  0.00000000E+00  0.00000000E+00  0.00000000E+00
  0.00000000E+00  0.00000000E+00  0.00000000E+00
  0.00000000E+00  0.00000000E+00  0.00000000E+00
  0.00000000E+00  0.00000000E+00  0.00000000E+00
  0.00000000E+00  0.00000000E+00  0.00000000E+00
  0.00000000E+00  0.00000000E+00  0.00000000E+00
  0.00000000E+00  0.00000000E+00  0.00000000E+00
  0.00000000E+00  0.00000000E+00  0.00000000E+00
  0.00000000E+00  0.00000000E+00  0.00000000E+00
  0.00000000E+00  0.00000000E+00  0.00000000E+00
  0.00000000E+00  0.00000000E+00  0.00000000E+00
  0.00000000E+00  0.00000000E+00  0.00000000E+00
  0.00000000E+00  0.00000000E+00  0.00000000E+00
  0.00000000E+00  0.00000000E+00  0.00000000E+00
  0.00000000E+00  0.00000000E+00  0.00000000E+00
  0.00000000E+00  0.00000000E+00  0.00000000E+00
  0.00000000E+00  0.00000000E+00  0.00000000E+00
  0.00000000E+00  0.00000000E+00  0.00000000E+00
  0.00000000E+00  0.00000000E+00  0.00000000E+00
  0.00000000E+00  0.00000000E+00  0.00000000E+00
  0.00000000E+00  0.00000000E+00  0.00000000E+00
  0.00000000E+00  0.00000000E+00  0.00000000E+00
  0.00000000E+00  0.00000000E+00  0.00000000E+00
  0.00000000E+00  0.00000000E+00  0.00000000E+00
  0.00000000E+00  0.00000000E+00  0.00000000E+00
  0.00000000E+00  0.00000000E+00  0.00000000E+00
  0.00000000E+00  0.00000000E+00  0.00000000E+00
  0.00000000E+00  0.00000000E+00  0.00000000E+00
  0.00000000E+00  0.00000000E+00  0.00000000E+00
  0.00000000E+00  0.00000000E+00  0.00000000E+00
  0.00000000E+00  0.00000000E+00  0.00000000E+00
  0.00000000E+00  0.00000000E+00  0.00000000E+00
  0.00000000E+00  0.00000000E+00  0.00000000E+00
  0.00000000E+00  0.00000000E+00  0.00000000E+00
  0.00000000E+00  0.00000000E+00  0.00000000E+00
  0.00000000E+00  0.00000000E+00  0.00000000E+00
  0.00000000E+00  0.00000000E+00  0.00000000E+00
  0.00000000E+00  0.00000000E+00  0.00000000E+00
  0.00000000E+00  0.00000000E+00  0.00000000E+00
  0.00000000E+00  0.00000000E+00  0.00000000E+00
  0.00000000E+00  0.00000000E+00  0.00000000E+00
  0.00000000E+00  0.00000000E+00  0.00000000E+00
  0.00000000E+00  0.00000000E+00  0.00000000E+00
  0.00000000E+00  0.00000000E+00  0.00000000E+00
  0.00000000E+00  0.00000000E+00  0.00000000E+00
  0.00000000E+00  0.00000000E+00  0.00000000E+00
  0.00000000E+00  0.00000000E+00  0.00000000E+00
  0.00000000E+00  0.00000000E+00  0.00000000E+00
  0.00000000E+00  0.00000000E+00  0.00000000E+00
  0.00000000E+00  0.00000000E+00  0.00000000E+00
  0.00000000E+00  0.00000000E+00  0.00000000E+00
  0.00000000E+00  0.00000000E+00  0.00000000E+00
  0.00000000E+00  0.00000000E+00  0.00000000E+00
  0.00000000E+00  0.00000000E+00  0.00000000E+00
  0.00000000E+00  0.00000000E+00  0.00000000E+00
  0.00000000E+00  0.00000000E+00  0.00000000E+00
  0.00000000E+00  0.00000000E+00  0.00000000E+00
  0.00000000E+00  0.00000000E+00  0.00000000E+00
  0.00000000E+00  0.00000000E+00  0.00000000E+00
  0.00000000E+00  0.00000000E+00  0.00000000E+00
  0.00000000E+00  0.00000000E+00  0.00000000E+00
  0.00000000E+00  0.00000000E+00  0.00000000E+00
  0.00000000E+00  0.00000000E+00  0.00000000E+00
  0.00000000E+00  0.00000000E+00  0.00000000E+00
  0.00000000E+00  0.00000000E+00  0.00000000E+00
  0.00000000E+00  0.00000000E+00  0.00000000E+00
  0.00000000E+00  0.00000000E+00  0.00000000E+00
  0.00000000E+00  0.00000000E+00  0.00000000E+00
  0.00000000E+00  0.00000000E+00  0.00000000E+00
  0.00000000E+00  0.00000000E+00  0.00000000E+00
  0.00000000E+00  0.00000000E+00  0.00000000E+00
  0.00000000E+00  0.00000000E+00  0.00000000E+00
  0.00000000E+00  0.00000000E+00  0.00000000E+00
  0.00000000E+00  0.00000000E+00  0.00000000E+00
  0.00000000E+00  0.00000000E+00  0.00000000E+00
  0.00000000E+00  0.00000000E+00  0.00000000E+00
  0.00000000E+00  0.00000000E+00  0.00000000E+00
  0.00000000E+00  0.00000000E+00  0.00000000E+00
  0.00000000E+00  0.00000000E+00  0.00000000E+00
  0.00000000E+00  0.00000000E+00  0.00000000E+00
  0.00000000E+00  0.00000000E+00  0.00000000E+00
  0.00000000E+00  0.00000000E+00  0.00000000E+00
  0.00000000E+00  0.00000000E+00  0.00000000E+00
  0.00000000E+00  0.00000000E+00  0.00000000E+00
  0.00000000E+00  0.00000000E+00  0.00000000E+00
  0.00000000E+00  0.00000000E+00  0.00000000E+00
  0.00000000E+00  0.00000000E+00  0.00000000E+00
  0.00000000E+00  0.00000000E+00  0.00000000E+00
  0.00000000E+00  0.00000000E+00  0.00000000E+00
  0.00000000E+00  0.00000000E+00  0.00000000E+00
  0.00000000E+00  0.00000000E+00  0.00000000E+00
  0.00000000E+00  0.00000000E+00  0.00000000E+00
  0.00000000E+00  0.00000000E+00  0.00000000E+00
  0.00000000E+00  0.00000000E+00  0.00000000E+00
  0.00000000E+00  0.00000000E+00  0.00000000E+00
  0.00000000E+00  0.00000000E+00  0.00000000E+00
  0.00000000E+00  0.00000000E+00  0.00000000E+00
  0.00000000E+00  0.00000000E+00  0.00000000E+00
  0.00000000E+00  0.00000000E+00  0.00000000E+00
  0.00000000E+00  0.00000000E+00  0.00000000E+00
  0.00000000E+00  0.00000000E+00  0.00000000E+00
  0.00000000E+00  0.00000000E+00  0.00000000E+00
  0.00000000E+00  0.00000000E+00  0.00000000E+00
  0.00000000E+00  0.00000000E+00  0.00000000E+00
  0.00000000E+00  0.00000000E+00  0.00000000E+00
  0.00000000E+00  0.00000000E+00  0.00000000E+00
