# Supplementary material for: Supercapacitor Performance of Magnetite Nanoparticles Enhanced by a Catecholate Dispersant: Experiment and Theory
Source: Molecules. 2023 Feb 6;28(4):1562. doi: 10.3390/molecules28041562 (PMC9964791; doi:10.3390/molecules28041562)
Supplement: Supplementary file 1 [file molecules-28-01562-s001.zip › SI/Fe3O4_adsorption/DHBA/Chelating_bidentate_fig7A/POSCAR]

Chelating                               
   1.00000000000000     
    16.9056854248000015    0.0000000000000000    0.0000000000000000
     0.0000000000000000   16.9056854248000015    0.0000000000000000
     0.0000000000000000    0.0000000000000000   33.8113708496000029
   C    Fe   H    Fe   O 
     7    80     6    40   164
Selective dynamics
Direct
  0.3861694093039975  0.3850549948802285  0.7087417419307569   T   T   T
  0.3572019976124430  0.3630066564371928  0.6712855795224595   T   T   T
  0.3880631269869295  0.3984713946534721  0.6376011691641102   T   T   T
  0.4462256685681408  0.4424407582608008  0.7119289525932602   T   T   T
  0.4491993912315536  0.4566300749270069  0.6408391559120604   T   T   T
  0.4778135443242728  0.4780181426305716  0.6782313282457881   T   T   T
  0.3512244338326780  0.3462326494449464  0.7435962556055528   T   T   T
  0.1202414252891275  0.0000211430537414  0.3456175946040752   T   T   T
  0.1208184836397106  0.4995554536734058  0.3456442408419667   T   T   T
  0.6220081936550220  0.9960624071937436  0.3425201884030978   T   T   T
  0.6202290835417872  0.4988406857389134  0.3452973606967168   T   T   T
  0.1225713119999980  0.1225713119999980  0.4067232009999984   F   F   F
  0.1225713119999980  0.6225712900000033  0.4067232009999984   F   F   F
  0.6225712900000033  0.1225713119999980  0.4067232009999984   F   F   F
  0.6225712900000033  0.6225712900000033  0.4067232009999984   F   F   F
  0.3781481769825978  0.4941237042099766  0.4683305266868525   T   T   T
  0.3738214287093584  0.9985389884331071  0.4693009140495938   T   T   T
  0.8745092235454957  0.4967734205675507  0.4676419361384502   T   T   T
  0.8754451882102283  0.9949572471756855  0.4673608114108851   T   T   T
  0.2507825247987360  0.3744149057084738  0.3411544936322429   T   T   T
  0.2504409227956120  0.8748488115313422  0.3418542324650531   T   T   T
  0.7496804135041667  0.3751348754924461  0.3402156835958038   T   T   T
  0.7495089491124007  0.8755804089166276  0.3404695806242558   T   T   T
  0.4975000020000024  0.4975000020000024  0.4062500000000000   F   F   F
  0.4975000020000024  0.9975000020000024  0.4062500000000000   F   F   F
  0.9975000020000024  0.4975000020000024  0.4062500000000000   F   F   F
  0.9975000020000024  0.9975000020000024  0.4062500000000000   F   F   F
  0.3724286850000027  0.3724286850000027  0.4057767990000016   F   F   F
  0.3724286850000027  0.8724287149999981  0.4057767990000016   F   F   F
  0.8724287149999981  0.3724286850000027  0.4057767990000016   F   F   F
  0.8724287149999981  0.8724287149999981  0.4057767990000016   F   F   F
  0.3742951850340286  0.2510365062232248  0.3417318544400738   T   T   T
  0.3705076773503529  0.7495933571241260  0.3421438807318911   T   T   T
  0.8710924403334255  0.2510385976221438  0.3432200324206167   T   T   T
  0.8706226526534360  0.7511602595046474  0.3431922648147915   T   T   T
  0.2457615029106383  0.1213723631625540  0.4723210836116993   T   T   T
  0.2501200150621875  0.6191884406912125  0.4706715173446850   T   T   T
  0.7434388372911804  0.1201827006261682  0.4718671842185315   T   T   T
  0.7457977593072670  0.6210712060661320  0.4723213797276437   T   T   T
  0.4877057595190389  0.2527108692414972  0.2829871026562282   T   T   T
  0.4935528834031060  0.7523661866116315  0.2810842738210025   T   T   T
  0.9928151212714923  0.2521121792689789  0.2811500569061250   T   T   T
  0.9913137028728026  0.7520701761762816  0.2811146413914200   T   T   T
  0.0070662677192259  0.2410134159291901  0.5307909852742708   T   T   T
  0.0114143067251825  0.7400748708311884  0.5302306110789630   T   T   T
  0.4944473293251279  0.2470009278506191  0.5308167223785319   T   T   T
  0.4998583330822100  0.7450955673834121  0.5277419598215004   T   T   T
  0.3642360799435111  0.1204089261386556  0.2835196689307586   T   T   T
  0.3657183967087108  0.6207588467760420  0.2824737533898464   T   T   T
  0.8658414573837199  0.1213434194988095  0.2832852188438480   T   T   T
  0.8643004133601386  0.6207168940579402  0.2832756804485886   T   T   T
  0.4960920111645397  0.3771365943072684  0.4706280263850840   T   T   T
  0.4943251972648785  0.8802971846504926  0.4673238432517975   T   T   T
  0.0000709842456505  0.3717901338381200  0.4704081028961820   T   T   T
  0.0020178144729855  0.8713623538583706  0.4700808614236718   T   T   T
  0.3736765466272081  0.1268523715660693  0.5281291931588052   T   T   T
  0.3751501197045604  0.6306710899879897  0.5316508902376432   T   T   T
  0.8767195524402300  0.1265603822587564  0.5292147458504629   T   T   T
  0.8767991041421291  0.6330358698619355  0.5292893840091177   T   T   T
  0.2538891940128049  0.4902070741330503  0.2826903091387063   T   T   T
  0.2534811003899663  0.9879819676251961  0.2829973570865318   T   T   T
  0.7530035962293135  0.4883225399063172  0.2831188695460793   T   T   T
  0.7537383813814055  0.9912821646924685  0.2821614212505296   T   T   T
  0.2427506011597658  0.0067648540760903  0.5299717930869366   T   T   T
  0.2429872643872173  0.4991531128653559  0.5284301557326126   T   T   T
  0.7423126287197488  0.0042246200199140  0.5292346133929396   T   T   T
  0.7421549609213863  0.5112377434673439  0.5306183729920110   T   T   T
  0.1225456969285665  0.3681062601176509  0.2828162038290790   T   T   T
  0.1215718524297843  0.8676684273536477  0.2832169405093045   T   T   T
  0.6195886668654121  0.3636413378487282  0.2828597793060868   T   T   T
  0.6224893923856527  0.8693515134129589  0.2819869083706372   T   T   T
  0.1273959690273814  0.3742241992217523  0.5279111909387578   T   T   T
  0.1351701762742454  0.8717808369730310  0.5301098095451970   T   T   T
  0.6150760277134785  0.3827221774366015  0.5308119563478665   T   T   T
  0.6266214787095079  0.8767353553300210  0.5287400174091107   T   T   T
  0.1220528446964169  0.2443341139760753  0.4718532643082496   T   T   T
  0.1224049154214558  0.7422923617726771  0.4712959795830519   T   T   T
  0.6219243041427076  0.2513806394158315  0.4720686795937007   T   T   T
  0.6235043694533149  0.7464510319822135  0.4698153089582507   T   T   T
  0.9948643356069320  0.1210478709699547  0.3422752133770405   T   T   T
  0.9943958986501409  0.6210370508855801  0.3423381428347740   T   T   T
  0.4993235265898235  0.1199616857635374  0.3452180075866378   T   T   T
  0.4944872506925237  0.6210138281984527  0.3423225891136396   T   T   T
  0.2475000020000024  0.2475000020000024  0.4062500000000000   F   F   F
  0.2475000020000024  0.7475000020000024  0.4062500000000000   F   F   F
  0.7475000020000024  0.2475000020000024  0.4062500000000000   F   F   F
  0.7475000020000024  0.7475000020000024  0.4062500000000000   F   F   F
  0.3107080007134274  0.3185391416663343  0.6688041782150913   T   T   T
  0.4679646431557626  0.4589811595096570  0.7411122727431702   T   T   T
  0.5243604766411150  0.5225668554492303  0.6803205330897691   T   T   T
  0.3540383509322047  0.3418821077770845  0.7991501320431426   T   T   T
  0.7540890932903577  0.3505424589353937  0.5678141281707335   T   T   T
  0.2098230056837502  0.6642443202199148  0.5405914647899017   T   T   T
  0.4363355039999988  0.1867601719999996  0.4358980060000022   F   F   F
  0.4363355039999988  0.6867601869999973  0.4358980060000022   F   F   F
  0.9363355039999988  0.1867601719999996  0.4358980060000022   F   F   F
  0.9363355039999988  0.6867601869999973  0.4358980060000022   F   F   F
  0.0586644970000023  0.3082398179999970  0.3766019939999978   F   F   F
  0.0586644970000023  0.8082398179999970  0.3766019939999978   F   F   F
  0.5586645010000026  0.3082398179999970  0.3766019939999978   F   F   F
  0.5586645010000026  0.8082398179999970  0.3766019939999978   F   F   F
  0.3082398179999970  0.0586644970000023  0.3766019939999978   F   F   F
  0.3082398179999970  0.5586645010000026  0.3766019939999978   F   F   F
  0.8082398179999970  0.0586644970000023  0.3766019939999978   F   F   F
  0.8082398179999970  0.5586645010000026  0.3766019939999978   F   F   F
  0.4358919129540169  0.4353010533373665  0.3067812512331100   T   T   T
  0.4352387267367813  0.9352121981899516  0.3069216978213548   T   T   T
  0.9356508124593733  0.4348483774686808  0.3067975424669902   T   T   T
  0.9353725247123779  0.9351975069833877  0.3068367576823615   T   T   T
  0.4236325728972894  0.4380593865596595  0.5629545494577837   T   T   T
  0.3963160150138682  0.9003107601364262  0.5397916199358583   T   T   T
  0.9054945357416688  0.4070077497045668  0.5392388569802243   T   T   T
  0.9129455136185954  0.9045355330018250  0.5389097258744444   T   T   T
  0.3062502229991130  0.3089771249579950  0.5036381496268586   T   T   T
  0.3040941073471866  0.8031250180273407  0.5028968831837453   T   T   T
  0.8095430880578554  0.2993588722020554  0.5029211379087809   T   T   T
  0.8038987707068929  0.8052309639466696  0.5051981308134095   T   T   T
  0.1925244641797945  0.1914454120573291  0.3081911383343997   T   T   T
  0.1913522693341940  0.6906500837803324  0.3074094271657001   T   T   T
  0.6911167851153368  0.1918491458927694  0.3076533099631516   T   T   T
  0.6909403233018326  0.6906333288482680  0.3077012221793690   T   T   T
  0.0935333025459880  0.0905210545130836  0.2729282018447269   T   T   T
  0.0888725135710763  0.5887041677718554  0.2728059127395198   T   T   T
  0.5897800109182046  0.0923317792025735  0.2730040608005962   T   T   T
  0.5898417787578649  0.5879889713326061  0.2726938301935174   T   T   T
  0.0609207603583097  0.0583543772417632  0.5055085189632229   T   T   T
  0.0597178269540162  0.5589593904657187  0.5044033633156030   T   T   T
  0.5598617589811674  0.0632283238857156  0.5056856045319105   T   T   T
  0.5612392384448384  0.5641405008097937  0.5054611765817455   T   T   T
  0.1867601719999996  0.4363355039999988  0.4358980060000022   F   F   F
  0.1867601719999996  0.9363355039999988  0.4358980060000022   F   F   F
  0.6867601869999973  0.4363355039999988  0.4358980060000022   F   F   F
  0.6867601869999973  0.9363355039999988  0.4358980060000022   F   F   F
  0.1321833327249046  0.4875851379151629  0.2793512170815972   T   T   T
  0.1313257768792362  0.9866078354593467  0.2799245084634674   T   T   T
  0.6322021331864054  0.4868664363624878  0.2805721930717636   T   T   T
  0.6324862041101235  0.9897221765535870  0.2758456774162797   T   T   T
  0.1231308991698879  0.2603567102777170  0.5286594193783093   T   T   T
  0.1322764777273827  0.7547503296602130  0.5296404624379449   T   T   T
  0.6097666016732562  0.2651439958973742  0.5295883435775619   T   T   T
  0.6150385328328272  0.7605356905243721  0.5273507127207260   T   T   T
  0.2353529525919008  0.3722843772226241  0.2833140839930894   T   T   T
  0.2345215272607264  0.8704539394117324  0.2836498312175686   T   T   T
  0.7339859028586285  0.3710526364368008  0.2827601270919284   T   T   T
  0.7353108660799534  0.8727495611244065  0.2827909684950079   T   T   T
  0.2422264703880209  0.3794341204611538  0.5316810158742554   T   T   T
  0.2534616994076441  0.8786577975476991  0.5358776774185721   T   T   T
  0.7624257701960240  0.3754216595468989  0.5420689091452062   T   T   T
  0.7412313329851828  0.8775677384792832  0.5339792375675870   T   T   T
  0.1269618270000024  0.2430319639999965  0.4085584879999971   F   F   F
  0.1269618270000024  0.7430319790000013  0.4085584879999971   F   F   F
  0.6269618270000024  0.2430319639999965  0.4085584879999971   F   F   F
  0.6269618270000024  0.7430319790000013  0.4085584879999971   F   F   F
  0.1222028530185512  0.1184929165465293  0.3365761866879999   T   T   T
  0.1221553431294393  0.6178469773911384  0.3359398795671688   T   T   T
  0.6181755841548791  0.1225674682852112  0.3363935929912910   T   T   T
  0.6221365324076029  0.6177582377014017  0.3364340570743065   T   T   T
  0.5015151306764505  0.5004235153935789  0.3405915100721085   T   T   T
  0.4993041168685716  0.0006381385638956  0.3408284075627121   T   T   T
  0.0016097717072261  0.5000191807217764  0.3401610215869535   T   T   T
  0.0012379008986428  0.9998197312729883  0.3404051226419955   T   T   T
  0.1252500294666332  0.1245745430517882  0.4711268172970717   T   T   T
  0.1266500093865189  0.6235243406308179  0.4706483499156639   T   T   T
  0.6252977247999253  0.1286009494926244  0.4717052100004364   T   T   T
  0.6269262827771522  0.6273275495811392  0.4705470815499754   T   T   T
  0.0024377829999978  0.1213363860000030  0.4037051800000029   F   F   F
  0.0024377829999978  0.6213364010000006  0.4037051800000029   F   F   F
  0.5024377700000002  0.1213363860000030  0.4037051800000029   F   F   F
  0.5024377700000002  0.6213364010000006  0.4037051800000029   F   F   F
  0.2442611508544651  0.2444204410256441  0.4664154418978481   T   T   T
  0.2456911036401334  0.7425172863793129  0.4656617430128648   T   T   T
  0.7437726816240150  0.2440618853198857  0.4667792766914576   T   T   T
  0.7440230698394288  0.7454920273305876  0.4663134265690167   T   T   T
  0.1213363860000030  0.0024377829999978  0.4037051800000029   F   F   F
  0.1213363860000030  0.5024377700000002  0.4037051800000029   F   F   F
  0.6213364010000006  0.0024377829999978  0.4037051800000029   F   F   F
  0.6213364010000006  0.5024377700000002  0.4037051800000029   F   F   F
  0.1269737841242798  0.4912817305116012  0.5324809710312316   T   T   T
  0.1277552830810087  0.9884555650215194  0.5337638012510190   T   T   T
  0.6290672801555732  0.4962809423776399  0.5341952334500709   T   T   T
  0.6257155827767569  0.9922170389153836  0.5335783060613732   T   T   T
  0.2430319639999965  0.1269618270000024  0.4085584879999971   F   F   F
  0.2430319639999965  0.6269618270000024  0.4085584879999971   F   F   F
  0.7430319790000013  0.1269618270000024  0.4085584879999971   F   F   F
  0.7430319790000013  0.6269618270000024  0.4085584879999971   F   F   F
  0.3736636040000008  0.4925622049999987  0.4087948199999971   F   F   F
  0.3736636040000008  0.9925621750000033  0.4087948199999971   F   F   F
  0.8736636040000008  0.4925622049999987  0.4087948199999971   F   F   F
  0.8736636040000008  0.9925621750000033  0.4087948199999971   F   F   F
  0.3701857072959758  0.3710425191180620  0.3408090751656030   T   T   T
  0.3703947511406334  0.8694027450914843  0.3412400281164971   T   T   T
  0.8698636208179500  0.3709125207626570  0.3412032690687577   T   T   T
  0.8697313600459835  0.8706596218748431  0.3412347604151938   T   T   T
  0.2510887322725119  0.2519381056208460  0.3460386067656429   T   T   T
  0.2508712733892732  0.7508925210498002  0.3456283530426764   T   T   T
  0.7511240502533643  0.2518466539394039  0.3458889330615951   T   T   T
  0.7507637648437199  0.7512206579109729  0.3457557488323742   T   T   T
  0.3704989743726197  0.3764879813940814  0.4708736333940961   T   T   T
  0.3760236960617833  0.8729726283358074  0.4742629102897952   T   T   T
  0.8716262247528510  0.3772571089173890  0.4755043210946914   T   T   T
  0.8732258307258987  0.8766705125914097  0.4754572067683703   T   T   T
  0.2519680260000001  0.3680381770000025  0.4039415120000029   F   F   F
  0.2519680260000001  0.8680381770000025  0.4039415120000029   F   F   F
  0.7519680260000001  0.3680381770000025  0.4039415120000029   F   F   F
  0.7519680260000001  0.8680381770000025  0.4039415120000029   F   F   F
  0.4954895949081464  0.5013621050421750  0.4711278047654704   T   T   T
  0.4982971451284993  0.9974888704252984  0.4706944689248820   T   T   T
  0.9927015083598841  0.4952792686945353  0.4707929604492393   T   T   T
  0.9944227434798651  0.9940782489407458  0.4713876775262882   T   T   T
  0.3680381770000025  0.2519680260000001  0.4039415120000029   F   F   F
  0.3680381770000025  0.7519680260000001  0.4039415120000029   F   F   F
  0.8680381770000025  0.2519680260000001  0.4039415120000029   F   F   F
  0.8680381770000025  0.7519680260000001  0.4039415120000029   F   F   F
  0.4925622049999987  0.3736636040000008  0.4087948199999971   F   F   F
  0.4925622049999987  0.8736636040000008  0.4087948199999971   F   F   F
  0.9925621750000033  0.3736636040000008  0.4087948199999971   F   F   F
  0.9925621750000033  0.8736636040000008  0.4087948199999971   F   F   F
  0.3703793979671945  0.2338101236510777  0.2838240860920467   T   T   T
  0.3781078837050510  0.7381545322571760  0.2844146315013108   T   T   T
  0.8783576262460395  0.2380816706240576  0.2847529756419809   T   T   T
  0.8767394842029813  0.7377117596691292  0.2848445937164252   T   T   T
  0.1240918798366888  0.3708836340299215  0.4681726408448527   T   T   T
  0.1275749511034417  0.8684172675113069  0.4695517969537025   T   T   T
  0.6246920302161222  0.3703214022318767  0.4674999862875260   T   T   T
  0.6196618346835234  0.8717494341857757  0.4681295656735009   T   T   T
  0.3788184403677162  0.2437482253885449  0.5316368221195815   T   T   T
  0.3817265792137463  0.7512934588224721  0.5347405735097202   T   T   T
  0.8807081072048701  0.2431520357586974  0.5337680147833515   T   T   T
  0.8808697076431170  0.7482754447556150  0.5340114960449652   T   T   T
  0.3706948919000890  0.1240079344644141  0.4685883908155743   T   T   T
  0.3698905752953842  0.6217506113374356  0.4676317303752562   T   T   T
  0.8714933669536110  0.1191804314815248  0.4682670834650643   T   T   T
  0.8708099605656568  0.6208741048062998  0.4682152618187829   T   T   T
  0.2497764330863249  0.0023205547797429  0.4672546028413156   T   T   T
  0.2524175127945938  0.5015216937519613  0.4674037290689822   T   T   T
  0.7527578177977876  0.0008156322180557  0.4671904421849873   T   T   T
  0.7528066827092235  0.5008971755501282  0.4681141730450723   T   T   T
  0.3744573973350228  0.1235133120873446  0.3442192184463628   T   T   T
  0.3693592248736189  0.6257928035532796  0.3432288371786523   T   T   T
  0.8699338253161164  0.1255773302682151  0.3434611222264324   T   T   T
  0.8693505707583675  0.6250808749575704  0.3433497360318162   T   T   T
  0.2468571202481292  0.1149466698020091  0.2777395383010671   T   T   T
  0.2504330740962952  0.6183845631481293  0.2767816051292696   T   T   T
  0.7508657928424817  0.1186912141752775  0.2775044766767143   T   T   T
  0.7495541202364334  0.6176110027976126  0.2771284946486931   T   T   T
  0.2607024342399225  0.1232410115233880  0.5297185142569550   T   T   T
  0.2494020235134062  0.6249372990134882  0.5317438621611467   T   T   T
  0.7621954362385737  0.1214401038557519  0.5294705373051584   T   T   T
  0.7620459225606047  0.6280372163327183  0.5294020970709757   T   T   T
  0.4937027024517643  0.2423701099636607  0.3452620454230910   T   T   T
  0.4926031623301840  0.7450176925533406  0.3428873506647645   T   T   T
  0.9928163714217806  0.2455819747171069  0.3428857626515257   T   T   T
  0.9925012726455967  0.7452550552109505  0.3428833230249935   T   T   T
  0.3682302247151788  0.0033144345183224  0.2784606009035935   T   T   T
  0.3695334115525810  0.5054956583309069  0.2787146620385985   T   T   T
  0.8698656642120813  0.0053994003359531  0.2787297187999137   T   T   T
  0.8686255917564518  0.5044616487759856  0.2791212510966947   T   T   T
  0.3660695499818896  0.0076348254321211  0.5325365650250639   T   T   T
  0.3630747960629178  0.5098580813765970  0.5305704191010461   T   T   T
  0.8642858220560480  0.0037391342276890  0.5314499222636663   T   T   T
  0.8629349293050316  0.5096419080666895  0.5312639449062400   T   T   T
  0.4865649807487418  0.1311110997215776  0.2810488264358545   T   T   T
  0.4888028109433434  0.6342896124895304  0.2731087255090361   T   T   T
  0.9906236501151294  0.1343029778743562  0.2737059251834615   T   T   T
  0.9874166242857589  0.6340192491841555  0.2733950418946083   T   T   T
  0.0014839106994815  0.2502179536042486  0.4676312820582358   T   T   T
  0.0028855387421566  0.7492743179509809  0.4678129703301322   T   T   T
  0.5015152291516434  0.2494834120304596  0.4690738172958386   T   T   T
  0.5017584229331807  0.7523077039223335  0.4682149677932903   T   T   T
  0.4910361809335479  0.1304226427264624  0.5344317064607748   T   T   T
  0.4965207919045945  0.6337737823996188  0.5337833202968003   T   T   T
  0.9919420512091691  0.1241624832252510  0.5345248542764354   T   T   T
  0.9923961465944499  0.6258107146353701  0.5341895352566172   T   T   T
  0.1237011238614573  0.3752683183350797  0.3438206956210053   T   T   T
  0.1233050675969199  0.8749283198541106  0.3439858499675558   T   T   T
  0.6237669444436365  0.3746233338952101  0.3438214938254837   T   T   T
  0.6240181182929097  0.8701131951558607  0.3432786686091088   T   T   T
  0.0034261005884169  0.3667895205442327  0.2771998648890092   T   T   T
  0.0024408877586667  0.8663025770074593  0.2773434857458102   T   T   T
  0.5039503621205920  0.3682291646547974  0.2781275000990202   T   T   T
  0.5034007285984936  0.8668618489452162  0.2775182229199468   T   T   T
  0.0070806584649216  0.3637563636983311  0.5356037960752441   T   T   T
  0.0137122650742920  0.8587796990195388  0.5366423836049433   T   T   T
  0.4916915929114398  0.3719174848749172  0.5327654711081731   T   T   T
  0.5032683736905291  0.8656422455904303  0.5316817814628906   T   T   T
  0.2420859420820907  0.4938816606058493  0.3448683050918517   T   T   T
  0.2421016520953241  0.9939656286655852  0.3450380509026574   T   T   T
  0.7420257589894327  0.4942768911982067  0.3450178129670744   T   T   T
  0.7442719250195603  0.9938725592524533  0.3443753860622979   T   T   T
  0.1152259728570283  0.2487694104529384  0.2783199567966100   T   T   T
  0.1135998647948645  0.7477638562752694  0.2780716404368928   T   T   T
  0.6151955054088187  0.2478813845374422  0.2776159046831998   T   T   T
  0.6144155297054406  0.7476040148397841  0.2774874058706644   T   T   T
  0.3631315630856672  0.3813375300716202  0.6006672649189921   T   T   T
  0.4758410379399300  0.4880186160006379  0.6067869575318582   T   T   T
  0.3824128731814408  0.3721787355582169  0.7789371454219560   T   T   T
  0.2992411261122226  0.2954764991012274  0.7429826842182665   T   T   T
 
  0.00000000E+00  0.00000000E+00  0.00000000E+00
  0.00000000E+00  0.00000000E+00  0.00000000E+00
  0.00000000E+00  0.00000000E+00  0.00000000E+00
  0.00000000E+00  0.00000000E+00  0.00000000E+00
  0.00000000E+00  0.00000000E+00  0.00000000E+00
  0.00000000E+00  0.00000000E+00  0.00000000E+00
  0.00000000E+00  0.00000000E+00  0.00000000E+00
  0.00000000E+00  0.00000000E+00  0.00000000E+00
  0.00000000E+00  0.00000000E+00  0.00000000E+00
  0.00000000E+00  0.00000000E+00  0.00000000E+00
  0.00000000E+00  0.00000000E+00  0.00000000E+00
  0.00000000E+00  0.00000000E+00  0.00000000E+00
  0.00000000E+00  0.00000000E+00  0.00000000E+00
  0.00000000E+00  0.00000000E+00  0.00000000E+00
  0.00000000E+00  0.00000000E+00  0.00000000E+00
  0.00000000E+00  0.00000000E+00  0.00000000E+00
  0.00000000E+00  0.00000000E+00  0.00000000E+00
  0.00000000E+00  0.00000000E+00  0.00000000E+00
  0.00000000E+00  0.00000000E+00  0.00000000E+00
  0.00000000E+00  0.00000000E+00  0.00000000E+00
  0.00000000E+00  0.00000000E+00  0.00000000E+00
  0.00000000E+00  0.00000000E+00  0.00000000E+00
  0.00000000E+00  0.00000000E+00  0.00000000E+00
  0.00000000E+00  0.00000000E+00  0.00000000E+00
  0.00000000E+00  0.00000000E+00  0.00000000E+00
  0.00000000E+00  0.00000000E+00  0.00000000E+00
  0.00000000E+00  0.00000000E+00  0.00000000E+00
  0.00000000E+00  0.00000000E+00  0.00000000E+00
  0.00000000E+00  0.00000000E+00  0.00000000E+00
  0.00000000E+00  0.00000000E+00  0.00000000E+00
  0.00000000E+00  0.00000000E+00  0.00000000E+00
  0.00000000E+00  0.00000000E+00  0.00000000E+00
  0.00000000E+00  0.00000000E+00  0.00000000E+00
  0.00000000E+00  0.00000000E+00  0.00000000E+00
  0.00000000E+00  0.00000000E+00  0.00000000E+00
  0.00000000E+00  0.00000000E+00  0.00000000E+00
  0.00000000E+00  0.00000000E+00  0.00000000E+00
  0.00000000E+00  0.00000000E+00  0.00000000E+00
  0.00000000E+00  0.00000000E+00  0.00000000E+00
  0.00000000E+00  0.00000000E+00  0.00000000E+00
  0.00000000E+00  0.00000000E+00  0.00000000E+00
  0.00000000E+00  0.00000000E+00  0.00000000E+00
  0.00000000E+00  0.00000000E+00  0.00000000E+00
  0.00000000E+00  0.00000000E+00  0.00000000E+00
  0.00000000E+00  0.00000000E+00  0.00000000E+00
  0.00000000E+00  0.00000000E+00  0.00000000E+00
  0.00000000E+00  0.00000000E+00  0.00000000E+00
  0.00000000E+00  0.00000000E+00  0.00000000E+00
  0.00000000E+00  0.00000000E+00  0.00000000E+00
  0.00000000E+00  0.00000000E+00  0.00000000E+00
  0.00000000E+00  0.00000000E+00  0.00000000E+00
  0.00000000E+00  0.00000000E+00  0.00000000E+00
  0.00000000E+00  0.00000000E+00  0.00000000E+00
  0.00000000E+00  0.00000000E+00  0.00000000E+00
  0.00000000E+00  0.00000000E+00  0.00000000E+00
  0.00000000E+00  0.00000000E+00  0.00000000E+00
  0.00000000E+00  0.00000000E+00  0.00000000E+00
  0.00000000E+00  0.00000000E+00  0.00000000E+00
  0.00000000E+00  0.00000000E+00  0.00000000E+00
  0.00000000E+00  0.00000000E+00  0.00000000E+00
  0.00000000E+00  0.00000000E+00  0.00000000E+00
  0.00000000E+00  0.00000000E+00  0.00000000E+00
  0.00000000E+00  0.00000000E+00  0.00000000E+00
  0.00000000E+00  0.00000000E+00  0.00000000E+00
  0.00000000E+00  0.00000000E+00  0.00000000E+00
  0.00000000E+00  0.00000000E+00  0.00000000E+00
  0.00000000E+00  0.00000000E+00  0.00000000E+00
  0.00000000E+00  0.00000000E+00  0.00000000E+00
  0.00000000E+00  0.00000000E+00  0.00000000E+00
  0.00000000E+00  0.00000000E+00  0.00000000E+00
  0.00000000E+00  0.00000000E+00  0.00000000E+00
  0.00000000E+00  0.00000000E+00  0.00000000E+00
  0.00000000E+00  0.00000000E+00  0.00000000E+00
  0.00000000E+00  0.00000000E+00  0.00000000E+00
  0.00000000E+00  0.00000000E+00  0.00000000E+00
  0.00000000E+00  0.00000000E+00  0.00000000E+00
  0.00000000E+00  0.00000000E+00  0.00000000E+00
  0.00000000E+00  0.00000000E+00  0.00000000E+00
  0.00000000E+00  0.00000000E+00  0.00000000E+00
  0.00000000E+00  0.00000000E+00  0.00000000E+00
  0.00000000E+00  0.00000000E+00  0.00000000E+00
  0.00000000E+00  0.00000000E+00  0.00000000E+00
  0.00000000E+00  0.00000000E+00  0.00000000E+00
  0.00000000E+00  0.00000000E+00  0.00000000E+00
  0.00000000E+00  0.00000000E+00  0.00000000E+00
  0.00000000E+00  0.00000000E+00  0.00000000E+00
  0.00000000E+00  0.00000000E+00  0.00000000E+00
  0.00000000E+00  0.00000000E+00  0.00000000E+00
  0.00000000E+00  0.00000000E+00  0.00000000E+00
  0.00000000E+00  0.00000000E+00  0.00000000E+00
  0.00000000E+00  0.00000000E+00  0.00000000E+00
  0.00000000E+00  0.00000000E+00  0.00000000E+00
  0.00000000E+00  0.00000000E+00  0.00000000E+00
  0.00000000E+00  0.00000000E+00  0.00000000E+00
  0.00000000E+00  0.00000000E+00  0.00000000E+00
  0.00000000E+00  0.00000000E+00  0.00000000E+00
  0.00000000E+00  0.00000000E+00  0.00000000E+00
  0.00000000E+00  0.00000000E+00  0.00000000E+00
  0.00000000E+00  0.00000000E+00  0.00000000E+00
  0.00000000E+00  0.00000000E+00  0.00000000E+00
  0.00000000E+00  0.00000000E+00  0.00000000E+00
  0.00000000E+00  0.00000000E+00  0.00000000E+00
  0.00000000E+00  0.00000000E+00  0.00000000E+00
  0.00000000E+00  0.00000000E+00  0.00000000E+00
  0.00000000E+00  0.00000000E+00  0.00000000E+00
  0.00000000E+00  0.00000000E+00  0.00000000E+00
  0.00000000E+00  0.00000000E+00  0.00000000E+00
  0.00000000E+00  0.00000000E+00  0.00000000E+00
  0.00000000E+00  0.00000000E+00  0.00000000E+00
  0.00000000E+00  0.00000000E+00  0.00000000E+00
  0.00000000E+00  0.00000000E+00  0.00000000E+00
  0.00000000E+00  0.00000000E+00  0.00000000E+00
  0.00000000E+00  0.00000000E+00  0.00000000E+00
  0.00000000E+00  0.00000000E+00  0.00000000E+00
  0.00000000E+00  0.00000000E+00  0.00000000E+00
  0.00000000E+00  0.00000000E+00  0.00000000E+00
  0.00000000E+00  0.00000000E+00  0.00000000E+00
  0.00000000E+00  0.00000000E+00  0.00000000E+00
  0.00000000E+00  0.00000000E+00  0.00000000E+00
  0.00000000E+00  0.00000000E+00  0.00000000E+00
  0.00000000E+00  0.00000000E+00  0.00000000E+00
  0.00000000E+00  0.00000000E+00  0.00000000E+00
  0.00000000E+00  0.00000000E+00  0.00000000E+00
  0.00000000E+00  0.00000000E+00  0.00000000E+00
  0.00000000E+00  0.00000000E+00  0.00000000E+00
  0.00000000E+00  0.00000000E+00  0.00000000E+00
  0.00000000E+00  0.00000000E+00  0.00000000E+00
  0.00000000E+00  0.00000000E+00  0.00000000E+00
  0.00000000E+00  0.00000000E+00  0.00000000E+00
  0.00000000E+00  0.00000000E+00  0.00000000E+00
  0.00000000E+00  0.00000000E+00  0.00000000E+00
  0.00000000E+00  0.00000000E+00  0.00000000E+00
  0.00000000E+00  0.00000000E+00  0.00000000E+00
  0.00000000E+00  0.00000000E+00  0.00000000E+00
  0.00000000E+00  0.00000000E+00  0.00000000E+00
  0.00000000E+00  0.00000000E+00  0.00000000E+00
  0.00000000E+00  0.00000000E+00  0.00000000E+00
  0.00000000E+00  0.00000000E+00  0.00000000E+00
  0.00000000E+00  0.00000000E+00  0.00000000E+00
  0.00000000E+00  0.00000000E+00  0.00000000E+00
  0.00000000E+00  0.00000000E+00  0.00000000E+00
  0.00000000E+00  0.00000000E+00  0.00000000E+00
  0.00000000E+00  0.00000000E+00  0.00000000E+00
  0.00000000E+00  0.00000000E+00  0.00000000E+00
  0.00000000E+00  0.00000000E+00  0.00000000E+00
  0.00000000E+00  0.00000000E+00  0.00000000E+00
  0.00000000E+00  0.00000000E+00  0.00000000E+00
  0.00000000E+00  0.00000000E+00  0.00000000E+00
  0.00000000E+00  0.00000000E+00  0.00000000E+00
  0.00000000E+00  0.00000000E+00  0.00000000E+00
  0.00000000E+00  0.00000000E+00  0.00000000E+00
  0.00000000E+00  0.00000000E+00  0.00000000E+00
  0.00000000E+00  0.00000000E+00  0.00000000E+00
  0.00000000E+00  0.00000000E+00  0.00000000E+00
  0.00000000E+00  0.00000000E+00  0.00000000E+00
  0.00000000E+00  0.00000000E+00  0.00000000E+00
  0.00000000E+00  0.00000000E+00  0.00000000E+00
  0.00000000E+00  0.00000000E+00  0.00000000E+00
  0.00000000E+00  0.00000000E+00  0.00000000E+00
  0.00000000E+00  0.00000000E+00  0.00000000E+00
  0.00000000E+00  0.00000000E+00  0.00000000E+00
  0.00000000E+00  0.00000000E+00  0.00000000E+00
  0.00000000E+00  0.00000000E+00  0.00000000E+00
  0.00000000E+00  0.00000000E+00  0.00000000E+00
  0.00000000E+00  0.00000000E+00  0.00000000E+00
  0.00000000E+00  0.00000000E+00  0.00000000E+00
  0.00000000E+00  0.00000000E+00  0.00000000E+00
  0.00000000E+00  0.00000000E+00  0.00000000E+00
  0.00000000E+00  0.00000000E+00  0.00000000E+00
  0.00000000E+00  0.00000000E+00  0.00000000E+00
  0.00000000E+00  0.00000000E+00  0.00000000E+00
  0.00000000E+00  0.00000000E+00  0.00000000E+00
  0.00000000E+00  0.00000000E+00  0.00000000E+00
  0.00000000E+00  0.00000000E+00  0.00000000E+00
  0.00000000E+00  0.00000000E+00  0.00000000E+00
  0.00000000E+00  0.00000000E+00  0.00000000E+00
  0.00000000E+00  0.00000000E+00  0.00000000E+00
  0.00000000E+00  0.00000000E+00  0.00000000E+00
  0.00000000E+00  0.00000000E+00  0.00000000E+00
  0.00000000E+00  0.00000000E+00  0.00000000E+00
  0.00000000E+00  0.00000000E+00  0.00000000E+00
  0.00000000E+00  0.00000000E+00  0.00000000E+00
  0.00000000E+00  0.00000000E+00  0.00000000E+00
  0.00000000E+00  0.00000000E+00  0.00000000E+00
  0.00000000E+00  0.00000000E+00  0.00000000E+00
  0.00000000E+00  0.00000000E+00  0.00000000E+00
  0.00000000E+00  0.00000000E+00  0.00000000E+00
  0.00000000E+00  0.00000000E+00  0.00000000E+00
  0.00000000E+00  0.00000000E+00  0.00000000E+00
  0.00000000E+00  0.00000000E+00  0.00000000E+00
  0.00000000E+00  0.00000000E+00  0.00000000E+00
  0.00000000E+00  0.00000000E+00  0.00000000E+00
  0.00000000E+00  0.00000000E+00  0.00000000E+00
  0.00000000E+00  0.00000000E+00  0.00000000E+00
  0.00000000E+00  0.00000000E+00  0.00000000E+00
  0.00000000E+00  0.00000000E+00  0.00000000E+00
  0.00000000E+00  0.00000000E+00  0.00000000E+00
  0.00000000E+00  0.00000000E+00  0.00000000E+00
  0.00000000E+00  0.00000000E+00  0.00000000E+00
  0.00000000E+00  0.00000000E+00  0.00000000E+00
  0.00000000E+00  0.00000000E+00  0.00000000E+00
  0.00000000E+00  0.00000000E+00  0.00000000E+00
  0.00000000E+00  0.00000000E+00  0.00000000E+00
  0.00000000E+00  0.00000000E+00  0.00000000E+00
  0.00000000E+00  0.00000000E+00  0.00000000E+00
  0.00000000E+00  0.00000000E+00  0.00000000E+00
  0.00000000E+00  0.00000000E+00  0.00000000E+00
  0.00000000E+00  0.00000000E+00  0.00000000E+00
  0.00000000E+00  0.00000000E+00  0.00000000E+00
  0.00000000E+00  0.00000000E+00  0.00000000E+00
  0.00000000E+00  0.00000000E+00  0.00000000E+00
  0.00000000E+00  0.00000000E+00  0.00000000E+00
  0.00000000E+00  0.00000000E+00  0.00000000E+00
  0.00000000E+00  0.00000000E+00  0.00000000E+00
  0.00000000E+00  0.00000000E+00  0.00000000E+00
  0.00000000E+00  0.00000000E+00  0.00000000E+00
  0.00000000E+00  0.00000000E+00  0.00000000E+00
  0.00000000E+00  0.00000000E+00  0.00000000E+00
  0.00000000E+00  0.00000000E+00  0.00000000E+00
  0.00000000E+00  0.00000000E+00  0.00000000E+00
  0.00000000E+00  0.00000000E+00  0.00000000E+00
  0.00000000E+00  0.00000000E+00  0.00000000E+00
  0.00000000E+00  0.00000000E+00  0.00000000E+00
  0.00000000E+00  0.00000000E+00  0.00000000E+00
  0.00000000E+00  0.00000000E+00  0.00000000E+00
  0.00000000E+00  0.00000000E+00  0.00000000E+00
  0.00000000E+00  0.00000000E+00  0.00000000E+00
  0.00000000E+00  0.00000000E+00  0.00000000E+00
  0.00000000E+00  0.00000000E+00  0.00000000E+00
  0.00000000E+00  0.00000000E+00  0.00000000E+00
  0.00000000E+00  0.00000000E+00  0.00000000E+00
  0.00000000E+00  0.00000000E+00  0.00000000E+00
  0.00000000E+00  0.00000000E+00  0.00000000E+00
  0.00000000E+00  0.00000000E+00  0.00000000E+00
  0.00000000E+00  0.00000000E+00  0.00000000E+00
  0.00000000E+00  0.00000000E+00  0.00000000E+00
  0.00000000E+00  0.00000000E+00  0.00000000E+00
  0.00000000E+00  0.00000000E+00  0.00000000E+00
  0.00000000E+00  0.00000000E+00  0.00000000E+00
  0.00000000E+00  0.00000000E+00  0.00000000E+00
  0.00000000E+00  0.00000000E+00  0.00000000E+00
  0.00000000E+00  0.00000000E+00  0.00000000E+00
  0.00000000E+00  0.00000000E+00  0.00000000E+00
  0.00000000E+00  0.00000000E+00  0.00000000E+00
  0.00000000E+00  0.00000000E+00  0.00000000E+00
  0.00000000E+00  0.00000000E+00  0.00000000E+00
  0.00000000E+00  0.00000000E+00  0.00000000E+00
  0.00000000E+00  0.00000000E+00  0.00000000E+00
  0.00000000E+00  0.00000000E+00  0.00000000E+00
  0.00000000E+00  0.00000000E+00  0.00000000E+00
  0.00000000E+00  0.00000000E+00  0.00000000E+00
  0.00000000E+00  0.00000000E+00  0.00000000E+00
  0.00000000E+00  0.00000000E+00  0.00000000E+00
  0.00000000E+00  0.00000000E+00  0.00000000E+00
  0.00000000E+00  0.00000000E+00  0.00000000E+00
  0.00000000E+00  0.00000000E+00  0.00000000E+00
  0.00000000E+00  0.00000000E+00  0.00000000E+00
  0.00000000E+00  0.00000000E+00  0.00000000E+00
  0.00000000E+00  0.00000000E+00  0.00000000E+00
  0.00000000E+00  0.00000000E+00  0.00000000E+00
  0.00000000E+00  0.00000000E+00  0.00000000E+00
  0.00000000E+00  0.00000000E+00  0.00000000E+00
  0.00000000E+00  0.00000000E+00  0.00000000E+00
  0.00000000E+00  0.00000000E+00  0.00000000E+00
  0.00000000E+00  0.00000000E+00  0.00000000E+00
  0.00000000E+00  0.00000000E+00  0.00000000E+00
  0.00000000E+00  0.00000000E+00  0.00000000E+00
  0.00000000E+00  0.00000000E+00  0.00000000E+00
  0.00000000E+00  0.00000000E+00  0.00000000E+00
  0.00000000E+00  0.00000000E+00  0.00000000E+00
  0.00000000E+00  0.00000000E+00  0.00000000E+00
  0.00000000E+00  0.00000000E+00  0.00000000E+00
  0.00000000E+00  0.00000000E+00  0.00000000E+00
  0.00000000E+00  0.00000000E+00  0.00000000E+00
  0.00000000E+00  0.00000000E+00  0.00000000E+00
  0.00000000E+00  0.00000000E+00  0.00000000E+00
  0.00000000E+00  0.00000000E+00  0.00000000E+00
  0.00000000E+00  0.00000000E+00  0.00000000E+00
  0.00000000E+00  0.00000000E+00  0.00000000E+00
  0.00000000E+00  0.00000000E+00  0.00000000E+00
  0.00000000E+00  0.00000000E+00  0.00000000E+00
  0.00000000E+00  0.00000000E+00  0.00000000E+00
  0.00000000E+00  0.00000000E+00  0.00000000E+00
  0.00000000E+00  0.00000000E+00  0.00000000E+00
  0.00000000E+00  0.00000000E+00  0.00000000E+00
  0.00000000E+00  0.00000000E+00  0.00000000E+00
  0.00000000E+00  0.00000000E+00  0.00000000E+00
  0.00000000E+00  0.00000000E+00  0.00000000E+00
  0.00000000E+00  0.00000000E+00  0.00000000E+00
  0.00000000E+00  0.00000000E+00  0.00000000E+00
  0.00000000E+00  0.00000000E+00  0.00000000E+00
  0.00000000E+00  0.00000000E+00  0.00000000E+00
  0.00000000E+00  0.00000000E+00  0.00000000E+00
  0.00000000E+00  0.00000000E+00  0.00000000E+00
  0.00000000E+00  0.00000000E+00  0.00000000E+00
  0.00000000E+00  0.00000000E+00  0.00000000E+00
  0.00000000E+00  0.00000000E+00  0.00000000E+00
