# Supplementary material for: Supercapacitor Performance of Magnetite Nanoparticles Enhanced by a Catecholate Dispersant: Experiment and Theory
Source: Molecules. 2023 Feb 6;28(4):1562. doi: 10.3390/molecules28041562 (PMC9964791; doi:10.3390/molecules28041562)
Supplement: Supplementary file 1 [file molecules-28-01562-s001.zip › SI/Fe3O4_adsorption/DHBA/Fe_detached_fig7D/POSCAR]

Detached                               
   1.00000000000000     
    16.9056854248000015    0.0000000000000000    0.0000000000000000
     0.0000000000000000   16.9056854248000015    0.0000000000000000
     0.0000000000000000    0.0000000000000000   33.8113708496000029
   C    Fe   H    Fe   O 
     7    80     6    40   164
Selective dynamics
Direct
  0.3858731299174849  0.3852396165158183  0.7574226954961532   T   T   T
  0.3569773465261505  0.3631569826946333  0.7199645184755852   T   T   T
  0.3878539145525721  0.3977941805006608  0.6859544213958628   T   T   T
  0.4460875345182771  0.4424407480000028  0.7605104593453760   T   F   T
  0.4492657746894722  0.4561198075909516  0.6892245011126690   T   T   T
  0.4774790502948321  0.4776341799678931  0.7266963520550007   T   T   T
  0.3510480847635407  0.3466440962112003  0.7924647037618513   T   T   T
  0.1203616741121749  0.9998701656471098  0.3455965318002967   T   T   T
  0.1209839469541691  0.4996772538680432  0.3455869047792106   T   T   T
  0.6220816042257766  0.9960288908831814  0.3425041538121434   T   T   T
  0.6199657945252923  0.4987127043965671  0.3452316464569165   T   T   T
  0.1225713119999980  0.1225713119999980  0.4067232009999984   F   F   F
  0.1225713119999980  0.6225712900000033  0.4067232009999984   F   F   F
  0.6225712900000033  0.1225713119999980  0.4067232009999984   F   F   F
  0.6225712900000033  0.6225712900000033  0.4067232009999984   F   F   F
  0.3753469678234751  0.4988653419144597  0.4713534949334246   T   T   T
  0.3739702879843136  0.9989372343855294  0.4693562847810924   T   T   T
  0.8745017110135080  0.4968254598742874  0.4676582060855026   T   T   T
  0.8758964633248212  0.9946345907457044  0.4672794323404332   T   T   T
  0.2508162239820209  0.3744536211733589  0.3410851640414023   T   T   T
  0.2504692134730178  0.8748212241646840  0.3418817289577376   T   T   T
  0.7497203374376795  0.3751401791282447  0.3400550959596345   T   T   T
  0.7495886216144001  0.8754587972485837  0.3404052912891515   T   T   T
  0.4975000020000024  0.4975000020000024  0.4062500000000000   F   F   F
  0.4975000020000024  0.9975000020000024  0.4062500000000000   F   F   F
  0.9975000020000024  0.4975000020000024  0.4062500000000000   F   F   F
  0.9975000020000024  0.9975000020000024  0.4062500000000000   F   F   F
  0.3724286850000027  0.3724286850000027  0.4057767990000016   F   F   F
  0.3724286850000027  0.8724287149999981  0.4057767990000016   F   F   F
  0.8724287149999981  0.3724286850000027  0.4057767990000016   F   F   F
  0.8724287149999981  0.8724287149999981  0.4057767990000016   F   F   F
  0.3742825921305197  0.2511357445080904  0.3416239705227611   T   T   T
  0.3704298679014286  0.7495111068853078  0.3421368124516633   T   T   T
  0.8710908385309537  0.2509639529392160  0.3431493712180824   T   T   T
  0.8705714654765586  0.7509709570725747  0.3431762230823665   T   T   T
  0.2464972312527109  0.1220055384650109  0.4725465216958114   T   T   T
  0.2493183115636413  0.6218146525439394  0.4709135052812883   T   T   T
  0.7442327399540147  0.1197250006909130  0.4717417781869955   T   T   T
  0.7450413382515961  0.6206684093555523  0.4724264430648759   T   T   T
  0.4876977726354994  0.2526946810940771  0.2829638036169655   T   T   T
  0.4934708997767885  0.7523859932697832  0.2810787841603997   T   T   T
  0.9928974127782837  0.2520885196707070  0.2811138396582891   T   T   T
  0.9911692182921854  0.7520740636429721  0.2811813920829564   T   T   T
  0.0070858836372096  0.2405350356766860  0.5309724846944235   T   T   T
  0.0108645282379314  0.7401407278364189  0.5304785043767879   T   T   T
  0.4948974744817107  0.2488615025976273  0.5300512133753941   T   T   T
  0.4994990593177633  0.7448160482745436  0.5277217414161299   T   T   T
  0.3640899254155627  0.1203319976276873  0.2835135621266360   T   T   T
  0.3655639008203622  0.6208046488339534  0.2824074900271896   T   T   T
  0.8659516235604627  0.1212128733202604  0.2832530150011152   T   T   T
  0.8643445363444471  0.6207023870036181  0.2832284834248355   T   T   T
  0.4959502317816273  0.3767891316520178  0.4741866053101660   T   T   T
  0.4945543078453696  0.8802830886734867  0.4673143485861146   T   T   T
  0.0001915705531275  0.3714521334499423  0.4704959805514051   T   T   T
  0.0018527526149157  0.8712384535431497  0.4701078925031865   T   T   T
  0.3749898028998047  0.1283247384225632  0.5282796746485374   T   T   T
  0.3733457529521331  0.6301621951774834  0.5331597537537007   T   T   T
  0.8768113973353451  0.1262559174100346  0.5293450109923583   T   T   T
  0.8761933980006447  0.6323858279177088  0.5291797103798075   T   T   T
  0.2538807034174440  0.4901387757621407  0.2826187726471119   T   T   T
  0.2534347683859082  0.9879737686335517  0.2829406554084244   T   T   T
  0.7529681962471173  0.4882556280668027  0.2832091386939624   T   T   T
  0.7537676500213735  0.9912379330852445  0.2821480292372698   T   T   T
  0.2432947983072751  0.0072825067491280  0.5298590942975352   T   T   T
  0.2449328424293995  0.4971985691368772  0.5296593648769772   T   T   T
  0.7420589469341863  0.0044806203644541  0.5288862386518858   T   T   T
  0.7412564146170837  0.5090586113013558  0.5311629582774273   T   T   T
  0.1224975886015116  0.3681635740731650  0.2828207056741761   T   T   T
  0.1215784081494320  0.8674991791165994  0.2832263904992516   T   T   T
  0.6195301688644363  0.3635843584943999  0.2828196343098739   T   T   T
  0.6224630922821035  0.8692937293506731  0.2819805975833845   T   T   T
  0.1256440249554487  0.3740139756469034  0.5280284579301338   T   T   T
  0.1353821167922007  0.8721086274507712  0.5298695552695065   T   T   T
  0.6082865715974677  0.3813258340811601  0.5292348920216767   T   T   T
  0.6263885543445085  0.8763722912255432  0.5287099898797223   T   T   T
  0.1231213826343591  0.2445441073517642  0.4718622012517528   T   T   T
  0.1223650096913858  0.7425710069866298  0.4712405176275070   T   T   T
  0.6232711395193249  0.2488558345510867  0.4722627945114368   T   T   T
  0.6231198956974282  0.7456523829643515  0.4698299881340802   T   T   T
  0.9948615431905381  0.1210140969451103  0.3422419983168936   T   T   T
  0.9944065764226337  0.6210439193166764  0.3423001362525255   T   T   T
  0.4992561873040060  0.1199504201983572  0.3451053395413624   T   T   T
  0.4944320729755631  0.6210648146949040  0.3422578747836127   T   T   T
  0.2475000020000024  0.2475000020000024  0.4062500000000000   F   F   F
  0.2475000020000024  0.7475000020000024  0.4062500000000000   F   F   F
  0.7475000020000024  0.2475000020000024  0.4062500000000000   F   F   F
  0.7475000020000024  0.7475000020000024  0.4062500000000000   F   F   F
  0.3102944063655428  0.3187955035690777  0.7177436505415997   T   T   T
  0.4681073422175785  0.4591172979123996  0.7896463432354182   T   T   T
  0.5240690888265505  0.5221483206854600  0.7287630370835387   T   T   T
  0.3545715827526550  0.3425707549815584  0.8480557198659184   T   T   T
  0.7525958292620913  0.3501229173014906  0.5676327681676696   T   T   T
  0.2070882194207542  0.6643041315921607  0.5413817379021353   T   T   T
  0.4363355039999988  0.1867601719999996  0.4358980060000022   F   F   F
  0.4363355039999988  0.6867601869999973  0.4358980060000022   F   F   F
  0.9363355039999988  0.1867601719999996  0.4358980060000022   F   F   F
  0.9363355039999988  0.6867601869999973  0.4358980060000022   F   F   F
  0.0586644970000023  0.3082398179999970  0.3766019939999978   F   F   F
  0.0586644970000023  0.8082398179999970  0.3766019939999978   F   F   F
  0.5586645010000026  0.3082398179999970  0.3766019939999978   F   F   F
  0.5586645010000026  0.8082398179999970  0.3766019939999978   F   F   F
  0.3082398179999970  0.0586644970000023  0.3766019939999978   F   F   F
  0.3082398179999970  0.5586645010000026  0.3766019939999978   F   F   F
  0.8082398179999970  0.0586644970000023  0.3766019939999978   F   F   F
  0.8082398179999970  0.5586645010000026  0.3766019939999978   F   F   F
  0.4358371717367007  0.4353411791387742  0.3067221293559399   T   T   T
  0.4352241047268706  0.9352242388277645  0.3069205111571591   T   T   T
  0.9357386201489177  0.4348650940698136  0.3068455428440657   T   T   T
  0.9354042091512866  0.9351696122030546  0.3068799773876663   T   T   T
  0.4236325620000017  0.4380593899999994  0.6129549739999973   F   F   F
  0.3969593407380287  0.9010095970382750  0.5397760221374668   T   T   T
  0.9052497740056111  0.4071152287091024  0.5393277586788372   T   T   T
  0.9130191366028342  0.9047364841776471  0.5389658050822916   T   T   T
  0.3088850544272788  0.3114363734721266  0.5042314084218518   T   T   T
  0.3045461319516818  0.8034155993629071  0.5031563195067008   T   T   T
  0.8096188077623694  0.2993635552157698  0.5031147678938339   T   T   T
  0.8036347925730993  0.8050163230182505  0.5052496582682551   T   T   T
  0.1924368601514530  0.1914114019128661  0.3082531764683338   T   T   T
  0.1914303073439925  0.6906356014874717  0.3073788965069895   T   T   T
  0.6911404118640618  0.1918020165322005  0.3076575847797400   T   T   T
  0.6909588523218417  0.6905959600627014  0.3076663449635078   T   T   T
  0.0935147153185838  0.0905209258157882  0.2729318379053254   T   T   T
  0.0890736305496205  0.5888700043160284  0.2727583135509875   T   T   T
  0.5898553208310204  0.0923571466505493  0.2729795127449890   T   T   T
  0.5899416844713841  0.5881015795366835  0.2726836607753356   T   T   T
  0.0613330858847903  0.0585064804866064  0.5054632971889106   T   T   T
  0.0598833719420355  0.5590958339109378  0.5045946549331362   T   T   T
  0.5595031594444819  0.0635115322498123  0.5058683452354629   T   T   T
  0.5595695541496113  0.5624434702899777  0.5060838005866160   T   T   T
  0.1867601719999996  0.4363355039999988  0.4358980060000022   F   F   F
  0.1867601719999996  0.9363355039999988  0.4358980060000022   F   F   F
  0.6867601869999973  0.4363355039999988  0.4358980060000022   F   F   F
  0.6867601869999973  0.9363355039999988  0.4358980060000022   F   F   F
  0.1321057578422966  0.4875979992411672  0.2793346903740002   T   T   T
  0.1312935361245096  0.9866002702532057  0.2800451125732266   T   T   T
  0.6321110159075118  0.4869209830554908  0.2806900922805582   T   T   T
  0.6325059072063510  0.9897657014714341  0.2759088122353504   T   T   T
  0.1232015359909298  0.2604295099732212  0.5287689972116993   T   T   T
  0.1318943935068617  0.7553692230862623  0.5294786127416060   T   T   T
  0.6127303877703767  0.2639363089977849  0.5289526814243573   T   T   T
  0.6148574024360016  0.7601887528840905  0.5273975134980802   T   T   T
  0.2352583593234456  0.3721759044468769  0.2832496722115820   T   T   T
  0.2345076327081088  0.8705183234498648  0.2836653693650248   T   T   T
  0.7339171860456872  0.3711104128222473  0.2825861857437388   T   T   T
  0.7352868366378260  0.8727409855460806  0.2827520470561922   T   T   T
  0.2427857592835068  0.3798790483565710  0.5332679445799826   T   T   T
  0.2535475601641579  0.8793909489844367  0.5359090835841087   T   T   T
  0.7622205166675258  0.3754710591664718  0.5421145917480175   T   T   T
  0.7411007715016282  0.8777472273784781  0.5339434365944911   T   T   T
  0.1269618270000024  0.2430319639999965  0.4085584879999971   F   F   F
  0.1269618270000024  0.7430319790000013  0.4085584879999971   F   F   F
  0.6269618270000024  0.2430319639999965  0.4085584879999971   F   F   F
  0.6269618270000024  0.7430319790000013  0.4085584879999971   F   F   F
  0.1222103525182945  0.1183617261525569  0.3366455661978520   T   T   T
  0.1221363836956044  0.6179316622081501  0.3358923542140815   T   T   T
  0.6181806032365955  0.1225867485915586  0.3364576212546169   T   T   T
  0.6221731367532897  0.6177268554433226  0.3364675817862661   T   T   T
  0.5014517348030552  0.5004955295329765  0.3405273557444488   T   T   T
  0.4993086577030894  0.0006709061356247  0.3408727399421849   T   T   T
  0.0016558196414138  0.4999825105528188  0.3402356006548217   T   T   T
  0.0012802829782217  0.9998456633227590  0.3404788617549173   T   T   T
  0.1259239949497513  0.1251605038842314  0.4712800006091058   T   T   T
  0.1249302109018871  0.6240064396334120  0.4707168884294148   T   T   T
  0.6249222375017283  0.1287496000780664  0.4715997808184156   T   T   T
  0.6257128085424881  0.6256919466534754  0.4709666576331912   T   T   T
  0.0024377829999978  0.1213363860000030  0.4037051800000029   F   F   F
  0.0024377829999978  0.6213364010000006  0.4037051800000029   F   F   F
  0.5024377700000002  0.1213363860000030  0.4037051800000029   F   F   F
  0.5024377700000002  0.6213364010000006  0.4037051800000029   F   F   F
  0.2456476748603720  0.2462435964350007  0.4668346136563173   T   T   T
  0.2453806053292666  0.7456499489630346  0.4656104805948615   T   T   T
  0.7436650075659372  0.2446592095405293  0.4667655469967755   T   T   T
  0.7436578270071053  0.7446086415841648  0.4665263657317453   T   T   T
  0.1213363860000030  0.0024377829999978  0.4037051800000029   F   F   F
  0.1213363860000030  0.5024377700000002  0.4037051800000029   F   F   F
  0.6213364010000006  0.0024377829999978  0.4037051800000029   F   F   F
  0.6213364010000006  0.5024377700000002  0.4037051800000029   F   F   F
  0.1279722448600253  0.4911559224267776  0.5329082767683033   T   T   T
  0.1282838291281223  0.9888958821005076  0.5336854228261103   T   T   T
  0.6269822743538001  0.4935840844980959  0.5349333822162095   T   T   T
  0.6257982268592670  0.9924923312151819  0.5335011802697238   T   T   T
  0.2430319639999965  0.1269618270000024  0.4085584879999971   F   F   F
  0.2430319639999965  0.6269618270000024  0.4085584879999971   F   F   F
  0.7430319790000013  0.1269618270000024  0.4085584879999971   F   F   F
  0.7430319790000013  0.6269618270000024  0.4085584879999971   F   F   F
  0.3736636040000008  0.4925622049999987  0.4087948199999971   F   F   F
  0.3736636040000008  0.9925621750000033  0.4087948199999971   F   F   F
  0.8736636040000008  0.4925622049999987  0.4087948199999971   F   F   F
  0.8736636040000008  0.9925621750000033  0.4087948199999971   F   F   F
  0.3701644601119014  0.3709828254925540  0.3406815814074164   T   T   T
  0.3704020340050533  0.8694596820319802  0.3412388461477605   T   T   T
  0.8698949218452796  0.3708263052407546  0.3412359463007277   T   T   T
  0.8697418405768289  0.8705785004741173  0.3412401475603559   T   T   T
  0.2511435071252279  0.2518706900271326  0.3460794472182371   T   T   T
  0.2508768321920130  0.7511375621900953  0.3455179331571543   T   T   T
  0.7511356246915071  0.2518171872746322  0.3459237718271666   T   T   T
  0.7506603280045070  0.7512593698473822  0.3456903919463841   T   T   T
  0.3752337019409850  0.3783897501304381  0.4712184065670897   T   T   T
  0.3765394640157780  0.8733025802819014  0.4744018369064307   T   T   T
  0.8716236772728934  0.3772252049585916  0.4756090874389827   T   T   T
  0.8732348000965118  0.8764536977146449  0.4756679843507072   T   T   T
  0.2519680260000001  0.3680381770000025  0.4039415120000029   F   F   F
  0.2519680260000001  0.8680381770000025  0.4039415120000029   F   F   F
  0.7519680260000001  0.3680381770000025  0.4039415120000029   F   F   F
  0.7519680260000001  0.8680381770000025  0.4039415120000029   F   F   F
  0.4947757252028566  0.4956599421306933  0.4716790203039523   T   T   T
  0.4985600474905070  0.9976319451470133  0.4706827575581229   T   T   T
  0.9927479038034193  0.4947432878950977  0.4710442817669005   T   T   T
  0.9946242397390535  0.9943345166924189  0.4714090077625528   T   T   T
  0.3680381770000025  0.2519680260000001  0.4039415120000029   F   F   F
  0.3680381770000025  0.7519680260000001  0.4039415120000029   F   F   F
  0.8680381770000025  0.2519680260000001  0.4039415120000029   F   F   F
  0.8680381770000025  0.7519680260000001  0.4039415120000029   F   F   F
  0.4925622049999987  0.3736636040000008  0.4087948199999971   F   F   F
  0.4925622049999987  0.8736636040000008  0.4087948199999971   F   F   F
  0.9925621750000033  0.3736636040000008  0.4087948199999971   F   F   F
  0.9925621750000033  0.8736636040000008  0.4087948199999971   F   F   F
  0.3704479093835360  0.2337416371006000  0.2837393089550488   T   T   T
  0.3781120109869320  0.7382332753268699  0.2843531512663091   T   T   T
  0.8783632454490515  0.2380611975611799  0.2847870646378041   T   T   T
  0.8765492240343136  0.7375331322386103  0.2847875319026727   T   T   T
  0.1242562607597435  0.3709643401471041  0.4684581516612170   T   T   T
  0.1270896865612698  0.8690876682286302  0.4695667826488830   T   T   T
  0.6216260710202306  0.3706079026432008  0.4675957106132955   T   T   T
  0.6197948232785251  0.8715168040944619  0.4681090062368725   T   T   T
  0.3786238634549335  0.2444740446778724  0.5320162711606713   T   T   T
  0.3823368384804056  0.7514592934308126  0.5350557063150703   T   T   T
  0.8807853486784722  0.2429239060710202  0.5337964440907044   T   T   T
  0.8800046833721140  0.7473897602239532  0.5340076351755130   T   T   T
  0.3714618681304103  0.1246826741384410  0.4687461722609854   T   T   T
  0.3722817748404310  0.6209950205074648  0.4680534212792082   T   T   T
  0.8714931869614233  0.1192164781208973  0.4683141875460564   T   T   T
  0.8703575495785500  0.6205537099836960  0.4681695991611363   T   T   T
  0.2499529820146051  0.0027257053823746  0.4672461914315846   T   T   T
  0.2520076052580009  0.4988519572634758  0.4691758357993052   T   T   T
  0.7529431137445926  0.0004586254154972  0.4672386804639217   T   T   T
  0.7521120614870398  0.5004338076707597  0.4682406151546061   T   T   T
  0.3744792849240284  0.1235450525315898  0.3442225401044254   T   T   T
  0.3693378959892399  0.6258602003659348  0.3430448258378576   T   T   T
  0.8699779432440806  0.1255758187748413  0.3434916111494459   T   T   T
  0.8693125528788954  0.6250191507415934  0.3433555346058412   T   T   T
  0.2468555981806091  0.1149748919826763  0.2777969558741660   T   T   T
  0.2502899566000423  0.6184157478085055  0.2765399197940042   T   T   T
  0.7509323390866669  0.1186808068359682  0.2775420046179988   T   T   T
  0.7494252055375767  0.6173712773492497  0.2771151873015825   T   T   T
  0.2617721417907504  0.1235740384514656  0.5299463934843374   T   T   T
  0.2470502970471031  0.6243302504938413  0.5339081061730866   T   T   T
  0.7622042120921719  0.1212185782962791  0.5296289610537883   T   T   T
  0.7609984313473177  0.6264948812287443  0.5292143317609899   T   T   T
  0.4936997008831199  0.2423430624643430  0.3452595215257190   T   T   T
  0.4925979610460587  0.7450834321100146  0.3428852470306509   T   T   T
  0.9928096982231196  0.2454985445520634  0.3429230737872828   T   T   T
  0.9924736341025735  0.7452107660661795  0.3429247148232690   T   T   T
  0.3682567034800357  0.0033679324969000  0.2784456695090824   T   T   T
  0.3694935566802044  0.5054777968369137  0.2785989608576429   T   T   T
  0.8698997110958260  0.0053122362867626  0.2787557668472260   T   T   T
  0.8685412424315331  0.5043328421614319  0.2791875257102987   T   T   T
  0.3669126902414561  0.0084371687973075  0.5324901783177722   T   T   T
  0.3589157064529971  0.5120126440972186  0.5320701938207790   T   T   T
  0.8639782041049671  0.0036523947143152  0.5315065949813658   T   T   T
  0.8625771055073557  0.5094527128387938  0.5312739880827380   T   T   T
  0.4866379700580765  0.1310391322254176  0.2811826452169015   T   T   T
  0.4888042120369676  0.6342793081158220  0.2731783711484326   T   T   T
  0.9905952399291422  0.1342649213848190  0.2736637811356886   T   T   T
  0.9874166940226701  0.6338825026036687  0.2734986733477456   T   T   T
  0.0019297708360000  0.2501672779180311  0.4677313785551149   T   T   T
  0.0027598718629775  0.7493755086516529  0.4677693301985073   T   T   T
  0.5008543301210580  0.2530330866756572  0.4696403945797982   T   T   T
  0.5017922950269877  0.7523751953378195  0.4682352867984108   T   T   T
  0.4918444669844391  0.1324874142848671  0.5341306403680264   T   T   T
  0.4961232905973247  0.6331840212364526  0.5339989530236409   T   T   T
  0.9920340434492090  0.1238916716923910  0.5346161032359831   T   T   T
  0.9918315839337097  0.6255190713831595  0.5341903885892734   T   T   T
  0.1236783919555009  0.3751491301540995  0.3438288215695593   T   T   T
  0.1233493757455761  0.8749760918373042  0.3440294613979873   T   T   T
  0.6238097721654654  0.3745333258690522  0.3437871176850820   T   T   T
  0.6240457101226724  0.8701005449285901  0.3432809708027165   T   T   T
  0.0033758622779700  0.3667393324434940  0.2772188586190723   T   T   T
  0.0024858132347916  0.8663236265849719  0.2774301194522977   T   T   T
  0.5039620210839644  0.3682178508961869  0.2780554591216955   T   T   T
  0.5034298322159998  0.8669055616348231  0.2775298745357588   T   T   T
  0.0067964313668227  0.3636052580945588  0.5360213263900633   T   T   T
  0.0136713937486448  0.8591109925702298  0.5365163588704434   T   T   T
  0.4929335608652536  0.3652250105013053  0.5350521470080238   T   T   T
  0.5037284841677447  0.8658192952638544  0.5316307292076132   T   T   T
  0.2420237465699273  0.4937820853282560  0.3447178073220840   T   T   T
  0.2421426053094891  0.9939524328499587  0.3450465201934279   T   T   T
  0.7419828422819421  0.4942577243953963  0.3450488664991127   T   T   T
  0.7443330528499601  0.9938299694106192  0.3443939120947519   T   T   T
  0.1151139320280237  0.2486208198487461  0.2783626078972858   T   T   T
  0.1136309822791688  0.7477867148641053  0.2780732007065296   T   T   T
  0.6152084723395106  0.2477899583392258  0.2776069688637719   T   T   T
  0.6144212724680216  0.7475921949233779  0.2774628592669899   T   T   T
  0.3623025647373055  0.3786678368330598  0.6491067184152186   T   T   T
  0.4778507679174169  0.4882402768797292  0.6555248133560525   T   T   T
  0.3824128810000005  0.3729197709657228  0.8276831796044704   F   T   T
  0.2991360363461339  0.2958259724289434  0.7920339332145119   T   T   T
 
  0.00000000E+00  0.00000000E+00  0.00000000E+00
  0.00000000E+00  0.00000000E+00  0.00000000E+00
  0.00000000E+00  0.00000000E+00  0.00000000E+00
  0.00000000E+00  0.00000000E+00  0.00000000E+00
  0.00000000E+00  0.00000000E+00  0.00000000E+00
  0.00000000E+00  0.00000000E+00  0.00000000E+00
  0.00000000E+00  0.00000000E+00  0.00000000E+00
  0.00000000E+00  0.00000000E+00  0.00000000E+00
  0.00000000E+00  0.00000000E+00  0.00000000E+00
  0.00000000E+00  0.00000000E+00  0.00000000E+00
  0.00000000E+00  0.00000000E+00  0.00000000E+00
  0.00000000E+00  0.00000000E+00  0.00000000E+00
  0.00000000E+00  0.00000000E+00  0.00000000E+00
  0.00000000E+00  0.00000000E+00  0.00000000E+00
  0.00000000E+00  0.00000000E+00  0.00000000E+00
  0.00000000E+00  0.00000000E+00  0.00000000E+00
  0.00000000E+00  0.00000000E+00  0.00000000E+00
  0.00000000E+00  0.00000000E+00  0.00000000E+00
  0.00000000E+00  0.00000000E+00  0.00000000E+00
  0.00000000E+00  0.00000000E+00  0.00000000E+00
  0.00000000E+00  0.00000000E+00  0.00000000E+00
  0.00000000E+00  0.00000000E+00  0.00000000E+00
  0.00000000E+00  0.00000000E+00  0.00000000E+00
  0.00000000E+00  0.00000000E+00  0.00000000E+00
  0.00000000E+00  0.00000000E+00  0.00000000E+00
  0.00000000E+00  0.00000000E+00  0.00000000E+00
  0.00000000E+00  0.00000000E+00  0.00000000E+00
  0.00000000E+00  0.00000000E+00  0.00000000E+00
  0.00000000E+00  0.00000000E+00  0.00000000E+00
  0.00000000E+00  0.00000000E+00  0.00000000E+00
  0.00000000E+00  0.00000000E+00  0.00000000E+00
  0.00000000E+00  0.00000000E+00  0.00000000E+00
  0.00000000E+00  0.00000000E+00  0.00000000E+00
  0.00000000E+00  0.00000000E+00  0.00000000E+00
  0.00000000E+00  0.00000000E+00  0.00000000E+00
  0.00000000E+00  0.00000000E+00  0.00000000E+00
  0.00000000E+00  0.00000000E+00  0.00000000E+00
  0.00000000E+00  0.00000000E+00  0.00000000E+00
  0.00000000E+00  0.00000000E+00  0.00000000E+00
  0.00000000E+00  0.00000000E+00  0.00000000E+00
  0.00000000E+00  0.00000000E+00  0.00000000E+00
  0.00000000E+00  0.00000000E+00  0.00000000E+00
  0.00000000E+00  0.00000000E+00  0.00000000E+00
  0.00000000E+00  0.00000000E+00  0.00000000E+00
  0.00000000E+00  0.00000000E+00  0.00000000E+00
  0.00000000E+00  0.00000000E+00  0.00000000E+00
  0.00000000E+00  0.00000000E+00  0.00000000E+00
  0.00000000E+00  0.00000000E+00  0.00000000E+00
  0.00000000E+00  0.00000000E+00  0.00000000E+00
  0.00000000E+00  0.00000000E+00  0.00000000E+00
  0.00000000E+00  0.00000000E+00  0.00000000E+00
  0.00000000E+00  0.00000000E+00  0.00000000E+00
  0.00000000E+00  0.00000000E+00  0.00000000E+00
  0.00000000E+00  0.00000000E+00  0.00000000E+00
  0.00000000E+00  0.00000000E+00  0.00000000E+00
  0.00000000E+00  0.00000000E+00  0.00000000E+00
  0.00000000E+00  0.00000000E+00  0.00000000E+00
  0.00000000E+00  0.00000000E+00  0.00000000E+00
  0.00000000E+00  0.00000000E+00  0.00000000E+00
  0.00000000E+00  0.00000000E+00  0.00000000E+00
  0.00000000E+00  0.00000000E+00  0.00000000E+00
  0.00000000E+00  0.00000000E+00  0.00000000E+00
  0.00000000E+00  0.00000000E+00  0.00000000E+00
  0.00000000E+00  0.00000000E+00  0.00000000E+00
  0.00000000E+00  0.00000000E+00  0.00000000E+00
  0.00000000E+00  0.00000000E+00  0.00000000E+00
  0.00000000E+00  0.00000000E+00  0.00000000E+00
  0.00000000E+00  0.00000000E+00  0.00000000E+00
  0.00000000E+00  0.00000000E+00  0.00000000E+00
  0.00000000E+00  0.00000000E+00  0.00000000E+00
  0.00000000E+00  0.00000000E+00  0.00000000E+00
  0.00000000E+00  0.00000000E+00  0.00000000E+00
  0.00000000E+00  0.00000000E+00  0.00000000E+00
  0.00000000E+00  0.00000000E+00  0.00000000E+00
  0.00000000E+00  0.00000000E+00  0.00000000E+00
  0.00000000E+00  0.00000000E+00  0.00000000E+00
  0.00000000E+00  0.00000000E+00  0.00000000E+00
  0.00000000E+00  0.00000000E+00  0.00000000E+00
  0.00000000E+00  0.00000000E+00  0.00000000E+00
  0.00000000E+00  0.00000000E+00  0.00000000E+00
  0.00000000E+00  0.00000000E+00  0.00000000E+00
  0.00000000E+00  0.00000000E+00  0.00000000E+00
  0.00000000E+00  0.00000000E+00  0.00000000E+00
  0.00000000E+00  0.00000000E+00  0.00000000E+00
  0.00000000E+00  0.00000000E+00  0.00000000E+00
  0.00000000E+00  0.00000000E+00  0.00000000E+00
  0.00000000E+00  0.00000000E+00  0.00000000E+00
  0.00000000E+00  0.00000000E+00  0.00000000E+00
  0.00000000E+00  0.00000000E+00  0.00000000E+00
  0.00000000E+00  0.00000000E+00  0.00000000E+00
  0.00000000E+00  0.00000000E+00  0.00000000E+00
  0.00000000E+00  0.00000000E+00  0.00000000E+00
  0.00000000E+00  0.00000000E+00  0.00000000E+00
  0.00000000E+00  0.00000000E+00  0.00000000E+00
  0.00000000E+00  0.00000000E+00  0.00000000E+00
  0.00000000E+00  0.00000000E+00  0.00000000E+00
  0.00000000E+00  0.00000000E+00  0.00000000E+00
  0.00000000E+00  0.00000000E+00  0.00000000E+00
  0.00000000E+00  0.00000000E+00  0.00000000E+00
  0.00000000E+00  0.00000000E+00  0.00000000E+00
  0.00000000E+00  0.00000000E+00  0.00000000E+00
  0.00000000E+00  0.00000000E+00  0.00000000E+00
  0.00000000E+00  0.00000000E+00  0.00000000E+00
  0.00000000E+00  0.00000000E+00  0.00000000E+00
  0.00000000E+00  0.00000000E+00  0.00000000E+00
  0.00000000E+00  0.00000000E+00  0.00000000E+00
  0.00000000E+00  0.00000000E+00  0.00000000E+00
  0.00000000E+00  0.00000000E+00  0.00000000E+00
  0.00000000E+00  0.00000000E+00  0.00000000E+00
  0.00000000E+00  0.00000000E+00  0.00000000E+00
  0.00000000E+00  0.00000000E+00  0.00000000E+00
  0.00000000E+00  0.00000000E+00  0.00000000E+00
  0.00000000E+00  0.00000000E+00  0.00000000E+00
  0.00000000E+00  0.00000000E+00  0.00000000E+00
  0.00000000E+00  0.00000000E+00  0.00000000E+00
  0.00000000E+00  0.00000000E+00  0.00000000E+00
  0.00000000E+00  0.00000000E+00  0.00000000E+00
  0.00000000E+00  0.00000000E+00  0.00000000E+00
  0.00000000E+00  0.00000000E+00  0.00000000E+00
  0.00000000E+00  0.00000000E+00  0.00000000E+00
  0.00000000E+00  0.00000000E+00  0.00000000E+00
  0.00000000E+00  0.00000000E+00  0.00000000E+00
  0.00000000E+00  0.00000000E+00  0.00000000E+00
  0.00000000E+00  0.00000000E+00  0.00000000E+00
  0.00000000E+00  0.00000000E+00  0.00000000E+00
  0.00000000E+00  0.00000000E+00  0.00000000E+00
  0.00000000E+00  0.00000000E+00  0.00000000E+00
  0.00000000E+00  0.00000000E+00  0.00000000E+00
  0.00000000E+00  0.00000000E+00  0.00000000E+00
  0.00000000E+00  0.00000000E+00  0.00000000E+00
  0.00000000E+00  0.00000000E+00  0.00000000E+00
  0.00000000E+00  0.00000000E+00  0.00000000E+00
  0.00000000E+00  0.00000000E+00  0.00000000E+00
  0.00000000E+00  0.00000000E+00  0.00000000E+00
  0.00000000E+00  0.00000000E+00  0.00000000E+00
  0.00000000E+00  0.00000000E+00  0.00000000E+00
  0.00000000E+00  0.00000000E+00  0.00000000E+00
  0.00000000E+00  0.00000000E+00  0.00000000E+00
  0.00000000E+00  0.00000000E+00  0.00000000E+00
  0.00000000E+00  0.00000000E+00  0.00000000E+00
  0.00000000E+00  0.00000000E+00  0.00000000E+00
  0.00000000E+00  0.00000000E+00  0.00000000E+00
  0.00000000E+00  0.00000000E+00  0.00000000E+00
  0.00000000E+00  0.00000000E+00  0.00000000E+00
  0.00000000E+00  0.00000000E+00  0.00000000E+00
  0.00000000E+00  0.00000000E+00  0.00000000E+00
  0.00000000E+00  0.00000000E+00  0.00000000E+00
  0.00000000E+00  0.00000000E+00  0.00000000E+00
  0.00000000E+00  0.00000000E+00  0.00000000E+00
  0.00000000E+00  0.00000000E+00  0.00000000E+00
  0.00000000E+00  0.00000000E+00  0.00000000E+00
  0.00000000E+00  0.00000000E+00  0.00000000E+00
  0.00000000E+00  0.00000000E+00  0.00000000E+00
  0.00000000E+00  0.00000000E+00  0.00000000E+00
  0.00000000E+00  0.00000000E+00  0.00000000E+00
  0.00000000E+00  0.00000000E+00  0.00000000E+00
  0.00000000E+00  0.00000000E+00  0.00000000E+00
  0.00000000E+00  0.00000000E+00  0.00000000E+00
  0.00000000E+00  0.00000000E+00  0.00000000E+00
  0.00000000E+00  0.00000000E+00  0.00000000E+00
  0.00000000E+00  0.00000000E+00  0.00000000E+00
  0.00000000E+00  0.00000000E+00  0.00000000E+00
  0.00000000E+00  0.00000000E+00  0.00000000E+00
  0.00000000E+00  0.00000000E+00  0.00000000E+00
  0.00000000E+00  0.00000000E+00  0.00000000E+00
  0.00000000E+00  0.00000000E+00  0.00000000E+00
  0.00000000E+00  0.00000000E+00  0.00000000E+00
  0.00000000E+00  0.00000000E+00  0.00000000E+00
  0.00000000E+00  0.00000000E+00  0.00000000E+00
  0.00000000E+00  0.00000000E+00  0.00000000E+00
  0.00000000E+00  0.00000000E+00  0.00000000E+00
  0.00000000E+00  0.00000000E+00  0.00000000E+00
  0.00000000E+00  0.00000000E+00  0.00000000E+00
  0.00000000E+00  0.00000000E+00  0.00000000E+00
  0.00000000E+00  0.00000000E+00  0.00000000E+00
  0.00000000E+00  0.00000000E+00  0.00000000E+00
  0.00000000E+00  0.00000000E+00  0.00000000E+00
  0.00000000E+00  0.00000000E+00  0.00000000E+00
  0.00000000E+00  0.00000000E+00  0.00000000E+00
  0.00000000E+00  0.00000000E+00  0.00000000E+00
  0.00000000E+00  0.00000000E+00  0.00000000E+00
  0.00000000E+00  0.00000000E+00  0.00000000E+00
  0.00000000E+00  0.00000000E+00  0.00000000E+00
  0.00000000E+00  0.00000000E+00  0.00000000E+00
  0.00000000E+00  0.00000000E+00  0.00000000E+00
  0.00000000E+00  0.00000000E+00  0.00000000E+00
  0.00000000E+00  0.00000000E+00  0.00000000E+00
  0.00000000E+00  0.00000000E+00  0.00000000E+00
  0.00000000E+00  0.00000000E+00  0.00000000E+00
  0.00000000E+00  0.00000000E+00  0.00000000E+00
  0.00000000E+00  0.00000000E+00  0.00000000E+00
  0.00000000E+00  0.00000000E+00  0.00000000E+00
  0.00000000E+00  0.00000000E+00  0.00000000E+00
  0.00000000E+00  0.00000000E+00  0.00000000E+00
  0.00000000E+00  0.00000000E+00  0.00000000E+00
  0.00000000E+00  0.00000000E+00  0.00000000E+00
  0.00000000E+00  0.00000000E+00  0.00000000E+00
  0.00000000E+00  0.00000000E+00  0.00000000E+00
  0.00000000E+00  0.00000000E+00  0.00000000E+00
  0.00000000E+00  0.00000000E+00  0.00000000E+00
  0.00000000E+00  0.00000000E+00  0.00000000E+00
  0.00000000E+00  0.00000000E+00  0.00000000E+00
  0.00000000E+00  0.00000000E+00  0.00000000E+00
  0.00000000E+00  0.00000000E+00  0.00000000E+00
  0.00000000E+00  0.00000000E+00  0.00000000E+00
  0.00000000E+00  0.00000000E+00  0.00000000E+00
  0.00000000E+00  0.00000000E+00  0.00000000E+00
  0.00000000E+00  0.00000000E+00  0.00000000E+00
  0.00000000E+00  0.00000000E+00  0.00000000E+00
  0.00000000E+00  0.00000000E+00  0.00000000E+00
  0.00000000E+00  0.00000000E+00  0.00000000E+00
  0.00000000E+00  0.00000000E+00  0.00000000E+00
  0.00000000E+00  0.00000000E+00  0.00000000E+00
  0.00000000E+00  0.00000000E+00  0.00000000E+00
  0.00000000E+00  0.00000000E+00  0.00000000E+00
  0.00000000E+00  0.00000000E+00  0.00000000E+00
  0.00000000E+00  0.00000000E+00  0.00000000E+00
  0.00000000E+00  0.00000000E+00  0.00000000E+00
  0.00000000E+00  0.00000000E+00  0.00000000E+00
  0.00000000E+00  0.00000000E+00  0.00000000E+00
  0.00000000E+00  0.00000000E+00  0.00000000E+00
  0.00000000E+00  0.00000000E+00  0.00000000E+00
  0.00000000E+00  0.00000000E+00  0.00000000E+00
  0.00000000E+00  0.00000000E+00  0.00000000E+00
  0.00000000E+00  0.00000000E+00  0.00000000E+00
  0.00000000E+00  0.00000000E+00  0.00000000E+00
  0.00000000E+00  0.00000000E+00  0.00000000E+00
  0.00000000E+00  0.00000000E+00  0.00000000E+00
  0.00000000E+00  0.00000000E+00  0.00000000E+00
  0.00000000E+00  0.00000000E+00  0.00000000E+00
  0.00000000E+00  0.00000000E+00  0.00000000E+00
  0.00000000E+00  0.00000000E+00  0.00000000E+00
  0.00000000E+00  0.00000000E+00  0.00000000E+00
  0.00000000E+00  0.00000000E+00  0.00000000E+00
  0.00000000E+00  0.00000000E+00  0.00000000E+00
  0.00000000E+00  0.00000000E+00  0.00000000E+00
  0.00000000E+00  0.00000000E+00  0.00000000E+00
  0.00000000E+00  0.00000000E+00  0.00000000E+00
  0.00000000E+00  0.00000000E+00  0.00000000E+00
  0.00000000E+00  0.00000000E+00  0.00000000E+00
  0.00000000E+00  0.00000000E+00  0.00000000E+00
  0.00000000E+00  0.00000000E+00  0.00000000E+00
  0.00000000E+00  0.00000000E+00  0.00000000E+00
  0.00000000E+00  0.00000000E+00  0.00000000E+00
  0.00000000E+00  0.00000000E+00  0.00000000E+00
  0.00000000E+00  0.00000000E+00  0.00000000E+00
  0.00000000E+00  0.00000000E+00  0.00000000E+00
  0.00000000E+00  0.00000000E+00  0.00000000E+00
  0.00000000E+00  0.00000000E+00  0.00000000E+00
  0.00000000E+00  0.00000000E+00  0.00000000E+00
  0.00000000E+00  0.00000000E+00  0.00000000E+00
  0.00000000E+00  0.00000000E+00  0.00000000E+00
  0.00000000E+00  0.00000000E+00  0.00000000E+00
  0.00000000E+00  0.00000000E+00  0.00000000E+00
  0.00000000E+00  0.00000000E+00  0.00000000E+00
  0.00000000E+00  0.00000000E+00  0.00000000E+00
  0.00000000E+00  0.00000000E+00  0.00000000E+00
  0.00000000E+00  0.00000000E+00  0.00000000E+00
  0.00000000E+00  0.00000000E+00  0.00000000E+00
  0.00000000E+00  0.00000000E+00  0.00000000E+00
  0.00000000E+00  0.00000000E+00  0.00000000E+00
  0.00000000E+00  0.00000000E+00  0.00000000E+00
  0.00000000E+00  0.00000000E+00  0.00000000E+00
  0.00000000E+00  0.00000000E+00  0.00000000E+00
  0.00000000E+00  0.00000000E+00  0.00000000E+00
  0.00000000E+00  0.00000000E+00  0.00000000E+00
  0.00000000E+00  0.00000000E+00  0.00000000E+00
  0.00000000E+00  0.00000000E+00  0.00000000E+00
  0.00000000E+00  0.00000000E+00  0.00000000E+00
  0.00000000E+00  0.00000000E+00  0.00000000E+00
  0.00000000E+00  0.00000000E+00  0.00000000E+00
  0.00000000E+00  0.00000000E+00  0.00000000E+00
  0.00000000E+00  0.00000000E+00  0.00000000E+00
  0.00000000E+00  0.00000000E+00  0.00000000E+00
  0.00000000E+00  0.00000000E+00  0.00000000E+00
  0.00000000E+00  0.00000000E+00  0.00000000E+00
  0.00000000E+00  0.00000000E+00  0.00000000E+00
  0.00000000E+00  0.00000000E+00  0.00000000E+00
  0.00000000E+00  0.00000000E+00  0.00000000E+00
  0.00000000E+00  0.00000000E+00  0.00000000E+00
  0.00000000E+00  0.00000000E+00  0.00000000E+00
  0.00000000E+00  0.00000000E+00  0.00000000E+00
  0.00000000E+00  0.00000000E+00  0.00000000E+00
  0.00000000E+00  0.00000000E+00  0.00000000E+00
  0.00000000E+00  0.00000000E+00  0.00000000E+00
  0.00000000E+00  0.00000000E+00  0.00000000E+00
  0.00000000E+00  0.00000000E+00  0.00000000E+00
  0.00000000E+00  0.00000000E+00  0.00000000E+00
  0.00000000E+00  0.00000000E+00  0.00000000E+00
  0.00000000E+00  0.00000000E+00  0.00000000E+00
  0.00000000E+00  0.00000000E+00  0.00000000E+00
  0.00000000E+00  0.00000000E+00  0.00000000E+00
  0.00000000E+00  0.00000000E+00  0.00000000E+00
  0.00000000E+00  0.00000000E+00  0.00000000E+00
  0.00000000E+00  0.00000000E+00  0.00000000E+00
  0.00000000E+00  0.00000000E+00  0.00000000E+00
  0.00000000E+00  0.00000000E+00  0.00000000E+00
