# Supplementary material for: Supercapacitor Performance of Magnetite Nanoparticles Enhanced by a Catecholate Dispersant: Experiment and Theory
Source: Molecules. 2023 Feb 6;28(4):1562. doi: 10.3390/molecules28041562 (PMC9964791; doi:10.3390/molecules28041562)
Supplement: Supplementary file 1 [file molecules-28-01562-s001.zip › SI/Fe3O4_adsorption/DHBA/Nonadsorbed/POSCAR]

Nonadsorbed                             
   1.00000000000000     
    16.9056854248000015    0.0000000000000000    0.0000000000000000
     0.0000000000000000   16.9056854248000015    0.0000000000000000
     0.0000000000000000    0.0000000000000000   33.8113708496000029
   C    Fe   H    Fe   O 
     7    80     6    40   164
Selective dynamics
Direct
  0.5245372140219096  0.5139279442880690  0.9079999920000006   T   T   F
  0.4728054053669610  0.4488851230890499  0.9079999920000006   T   T   F
  0.3915347164880476  0.4607486562352326  0.9079999920000006   T   T   F
  0.4943106921443930  0.5911560481702181  0.9079999920000006   T   T   F
  0.3615617675238959  0.5386559643302564  0.9079999920000006   T   T   F
  0.4127491055065791  0.6032852201359312  0.9079999920000006   T   T   F
  0.6105135444366416  0.4975231291206721  0.9079999920000006   T   T   F
  0.1207638670182100 -0.0011079399988456  0.3454215186841290   T   T   T
  0.1207765471772750  0.4988771314924559  0.3454173695397915   T   T   T
  0.6217769112611673 -0.0037925665888564  0.3427899684346950   T   T   T
  0.6217810195685919  0.4961678505398751  0.3427807680766545   T   T   T
  0.1225713119999980  0.1225713119999980  0.4067232009999984   F   F   F
  0.1225713119999980  0.6225712900000033  0.4067232009999984   F   F   F
  0.6225712900000033  0.1225713119999980  0.4067232009999984   F   F   F
  0.6225712900000033  0.6225712900000033  0.4067232009999984   F   F   F
  0.3732316708167712  0.4987999722482920  0.4696681293842149   T   T   T
  0.3732411356472218  0.9988324527039831  0.4696564474266599   T   T   T
  0.8742273578375810  0.4958697574078683  0.4670863126616484   T   T   T
  0.8742093470766035  0.9959064308798257  0.4670833690493595   T   T   T
  0.2516839005097709  0.3736673481460228  0.3417070588950693   T   T   T
  0.2516761694669208  0.8736757015764094  0.3417150373946732   T   T   T
  0.7484632822475096  0.3757574810691197  0.3398594925079029   T   T   T
  0.7484420238652599  0.8757856835275736  0.3398638282886315   T   T   T
  0.4975000020000024  0.4975000020000024  0.4062500000000000   F   F   F
  0.4975000020000024  0.9975000020000024  0.4062500000000000   F   F   F
  0.9975000020000024  0.4975000020000024  0.4062500000000000   F   F   F
  0.9975000020000024  0.9975000020000024  0.4062500000000000   F   F   F
  0.3724286850000027  0.3724286850000027  0.4057767990000016   F   F   F
  0.3724286850000027  0.8724287149999981  0.4057767990000016   F   F   F
  0.8724287149999981  0.3724286850000027  0.4057767990000016   F   F   F
  0.8724287149999981  0.8724287149999981  0.4057767990000016   F   F   F
  0.3746116535967146  0.2495691070738829  0.3404450431737723   T   T   T
  0.3745947607919184  0.7495888603642886  0.3404284063954996   T   T   T
  0.8705336478065240  0.2509292778328550  0.3429270609465883   T   T   T
  0.8705191566985713  0.7509480736505655  0.3429209574812674   T   T   T
  0.2466290391887569  0.1191917540012545  0.4725713867984465   T   T   T
  0.2466093207000895  0.6191879328923217  0.4725814455945325   T   T   T
  0.7432044011745075  0.1213352083450041  0.4708110087665752   T   T   T
  0.7432263146370861  0.6213331301353339  0.4708279916180145   T   T   T
  0.4874257341236103  0.2522404019761068  0.2833095820043420   T   T   T
  0.4874336580093022  0.7522562160780289  0.2833062894218266   T   T   T
  0.9921297709334149  0.2509805921369273  0.2810282222109439   T   T   T
  0.9921090214541785  0.7509888995134579  0.2810317516121912   T   T   T
  0.0028863928510373  0.2438151598798365  0.5315293180837080   T   T   T
  0.0028539928491108  0.7438345000685486  0.5315240398552500   T   T   T
  0.5073782109464003  0.2427540483699802  0.5291885700216777   T   T   T
  0.5073608718280175  0.7427839426510838  0.5291768890998616   T   T   T
  0.3638578267289623  0.1193062615250464  0.2830484562750782   T   T   T
  0.3638401539176289  0.6193043158232895  0.2830307045100823   T   T   T
  0.8650649737627015  0.1197730922619829  0.2835993804226355   T   T   T
  0.8650643464517562  0.6197614604592173  0.2836024915635807   T   T   T
  0.4948541267985387  0.3764822496003897  0.4673242278579143   T   T   T
  0.4948397260742413  0.8765471196833995  0.4673104390669531   T   T   T
  0.0004445515138164  0.3742468672955223  0.4704513466862846   T   T   T
  0.0004346135727630  0.8742709138453636  0.4704503652260185   T   T   T
  0.3750396543421016  0.1314438633829987  0.5301820649273037   T   T   T
  0.3750227127930578  0.6314462961183829  0.5301681462541232   T   T   T
  0.8734030352097464  0.1279843529806547  0.5290859834153906   T   T   T
  0.8734266524430089  0.6279426962472259  0.5290988019094585   T   T   T
  0.2531395111227653  0.4878528707146828  0.2828495172641342   T   T   T
  0.2531358779188643  0.9878611053736539  0.2828620580521400   T   T   T
  0.7522087192519478  0.4894689043585470  0.2824320179367909   T   T   T
  0.7521793291421931  0.9895197099505700  0.2824408334227335   T   T   T
  0.2427321856422335  0.0054617994759672  0.5299571055974899   T   T   T
  0.2427228593934714  0.5054681871616430  0.5299631534031587   T   T   T
  0.7419827128532964  0.0069544640290562  0.5295906206993171   T   T   T
  0.7420072182636778  0.5069077867601048  0.5295931163732384   T   T   T
  0.1216689322147354  0.3669666883184843  0.2833508780325324   T   T   T
  0.1216556261015421  0.8669695074019729  0.2833585469118567   T   T   T
  0.6197750675322480  0.3634122312973643  0.2823809562211108   T   T   T
  0.6197649920360451  0.8634834278727862  0.2823893635704516   T   T   T
  0.1298959160485879  0.3750009847233543  0.5289221832614137   T   T   T
  0.1298804404414322  0.8750187087195918  0.5289260607101145   T   T   T
  0.6308272616040080  0.3756701168663016  0.5294401102386420   T   T   T
  0.6308323363094301  0.8757287743245938  0.5294345155969189   T   T   T
  0.1245084349173559  0.2438274034916973  0.4696592840891532   T   T   T
  0.1245026470735446  0.7438281909572011  0.4696692537197800   T   T   T
  0.6202242680562647  0.2454069810957531  0.4720574050829455   T   T   T
  0.6202461925760000  0.7454458981580089  0.4720676353025984   T   T   T
 -0.0054971625441959  0.1203890219241079  0.3420433005289206   T   T   T
 -0.0054876668369780  0.6203911899421151  0.3420410412220570   T   T   T
  0.4998682825055045  0.1185141623655204  0.3451728670397455   T   T   T
  0.4998513732978484  0.6185109061218825  0.3451556386030020   T   T   T
  0.2475000020000024  0.2475000020000024  0.4062500000000000   F   F   F
  0.2475000020000024  0.7475000020000024  0.4062500000000000   F   F   F
  0.7475000020000024  0.2475000020000024  0.4062500000000000   F   F   F
  0.7475000020000024  0.7475000020000024  0.4062500000000000   F   F   F
  0.4966031883538595  0.3889394753609245  0.9079999920000006   T   T   F
  0.5345383824398275  0.6414895837020478  0.9079999920000006   T   T   F
  0.3885151860812485  0.6632983773335219  0.9079999920000006   T   T   F
  0.2870445865537312  0.4176179066690474  0.9079999920000006   T   T   F
  0.2644017991206160  0.5996595677900818  0.9079999920000006   T   T   F
  0.7106376284021956  0.5464486811439814  0.9079999920000006   T   T   F
  0.4363355039999988  0.1867601719999996  0.4358980060000022   F   F   F
  0.4363355039999988  0.6867601869999973  0.4358980060000022   F   F   F
  0.9363355039999988  0.1867601719999996  0.4358980060000022   F   F   F
  0.9363355039999988  0.6867601869999973  0.4358980060000022   F   F   F
  0.0586644970000023  0.3082398179999970  0.3766019939999978   F   F   F
  0.0586644970000023  0.8082398179999970  0.3766019939999978   F   F   F
  0.5586645010000026  0.3082398179999970  0.3766019939999978   F   F   F
  0.5586645010000026  0.8082398179999970  0.3766019939999978   F   F   F
  0.3082398179999970  0.0586644970000023  0.3766019939999978   F   F   F
  0.3082398179999970  0.5586645010000026  0.3766019939999978   F   F   F
  0.8082398179999970  0.0586644970000023  0.3766019939999978   F   F   F
  0.8082398179999970  0.5586645010000026  0.3766019939999978   F   F   F
  0.4352052667082407  0.4354727286003132  0.3067107302648485   T   T   T
  0.4352277091130011  0.9354971737737470  0.3067306428036242   T   T   T
  0.9353180250113147  0.4346514190566200  0.3068756538028418   T   T   T
  0.9353076231373411  0.9346693803535333  0.3068716253369660   T   T   T
  0.4044985561927332  0.4036332013688085  0.5394060191434502   T   T   T
  0.4044854506029861  0.9036437454126915  0.5393848955020628   T   T   T
  0.9007361305202726  0.4036087568050069  0.5393672430288809   T   T   T
  0.9007565864789985  0.9036680644818254  0.5393577092265230   T   T   T
  0.3038894798718795  0.3028796724796051  0.5051954602085380   T   T   T
  0.3038761559479861  0.8029060174577494  0.5051908078807996   T   T   T
  0.8027144326290683  0.3039420628624830  0.5039951492315667   T   T   T
  0.8027241953890232  0.8039718222739327  0.5040043963942042   T   T   T
  0.1920522491968292  0.1908700974000323  0.3086118283604417   T   T   T
  0.1920568968413419  0.6908617752198921  0.3085991999657341   T   T   T
  0.6909669359151744  0.1920161638795482  0.3074836934149599   T   T   T
  0.6909618336536689  0.6920375945296234  0.3074441468178699   T   T   T
  0.0941295807164514  0.0910067186837407  0.2731304230648514   T   T   T
  0.0941021477887992  0.5909903944621107  0.2731274621806148   T   T   T
  0.5904104053831187  0.0915371541717725  0.2731633467602907   T   T   T
  0.5903630502871199  0.5914264499620562  0.2731390688088471   T   T   T
  0.0594970568096554  0.0600603367309181  0.5055457003342775   T   T   T
  0.0594880597955542  0.5600491312873339  0.5055509159666126   T   T   T
  0.5595833101020754  0.0594666087626676  0.5058066380820283   T   T   T
  0.5595905006966845  0.5594494196286848  0.5058094529836138   T   T   T
  0.1867601719999996  0.4363355039999988  0.4358980060000022   F   F   F
  0.1867601719999996  0.9363355039999988  0.4358980060000022   F   F   F
  0.6867601869999973  0.4363355039999988  0.4358980060000022   F   F   F
  0.6867601869999973  0.9363355039999988  0.4358980060000022   F   F   F
  0.1307602416304910  0.4865251833554258  0.2806116067377355   T   T   T
  0.1307542570658179  0.9865140170625877  0.2806258339955743   T   T   T
  0.6313723077330911  0.4884977649835198  0.2783098359732782   T   T   T
  0.6313536346408629  0.9885669477047915  0.2783158796520830   T   T   T
  0.1168334439479100  0.2579146476692816  0.5279568962949296   T   T   T
  0.1168090787239840  0.7579324795223600  0.5279643358670001   T   T   T
  0.6243693610578863  0.2620862088538435  0.5300058231562813   T   T   T
  0.6243586939864023  0.7621526890687359  0.5300240473353576   T   T   T
  0.2342652110518335  0.3703452573572285  0.2837049650070199   T   T   T
  0.2342634765108213  0.8703464364642544  0.2837120218213394   T   T   T
  0.7336550708188042  0.3713359799071531  0.2824179075045684   T   T   T
  0.7336342678778234  0.8713849515724816  0.2824199671745392   T   T   T
  0.2445295109784060  0.3768344086499256  0.5350943875086727   T   T   T
  0.2445264549875403  0.8768442751759918  0.5351030874669253   T   T   T
  0.7490097542050831  0.3801062651323356  0.5348102616890167   T   T   T
  0.7490123453690424  0.8801496418375894  0.5348145707284482   T   T   T
  0.1269618270000024  0.2430319639999965  0.4085584879999971   F   F   F
  0.1269618270000024  0.7430319790000013  0.4085584879999971   F   F   F
  0.6269618270000024  0.2430319639999965  0.4085584879999971   F   F   F
  0.6269618270000024  0.7430319790000013  0.4085584879999971   F   F   F
  0.1222185295302647  0.1174547406499293  0.3373304615395089   T   T   T
  0.1222207954430094  0.6174493331315885  0.3373134032162796   T   T   T
  0.6186958783550363  0.1225838882991312  0.3366117586509666   T   T   T
  0.6186607155643465  0.6225875889041494  0.3365521211598206   T   T   T
  0.4973487665930695  0.5006738664253235  0.3413519935821256   T   T   T
  0.4973818997755651  0.0006813769977728  0.3413513612666441   T   T   T
  0.0014529106939546  0.4991933435510171  0.3407393890462481   T   T   T
  0.0014347043014265  0.9992003804115290  0.3407390119989501   T   T   T
  0.1250058943465849  0.1247951311983013  0.4712841549840708   T   T   T
  0.1250023424924389  0.6247992787616654  0.4712932224360353   T   T   T
  0.6245643607366357  0.1252106139490500  0.4715196706120391   T   T   T
  0.6245865649114651  0.6252329183775083  0.4715483452078463   T   T   T
  0.0024377829999978  0.1213363860000030  0.4037051800000029   F   F   F
  0.0024377829999978  0.6213364010000006  0.4037051800000029   F   F   F
  0.5024377700000002  0.1213363860000030  0.4037051800000029   F   F   F
  0.5024377700000002  0.6213364010000006  0.4037051800000029   F   F   F
  0.2434339837131222  0.2436453623507561  0.4666923264970048   T   T   T
  0.2434181409441508  0.7436578129186728  0.4666948500705357   T   T   T
  0.7444350429133193  0.2437755678643264  0.4660469629248261   T   T   T
  0.7444619245763491  0.7437931793641590  0.4660573549035422   T   T   T
  0.1213363860000030  0.0024377829999978  0.4037051800000029   F   F   F
  0.1213363860000030  0.5024377700000002  0.4037051800000029   F   F   F
  0.6213364010000006  0.0024377829999978  0.4037051800000029   F   F   F
  0.6213364010000006  0.5024377700000002  0.4037051800000029   F   F   F
  0.1259363361156263  0.4906607436141280  0.5335175381346576   T   T   T
  0.1259279903959644  0.9906720896109313  0.5335119594509318   T   T   T
  0.6271941163076773  0.4914173942849926  0.5346648790320037   T   T   T
  0.6271826672945604  0.9914618668533307  0.5346820089624121   T   T   T
  0.2430319639999965  0.1269618270000024  0.4085584879999971   F   F   F
  0.2430319639999965  0.6269618270000024  0.4085584879999971   F   F   F
  0.7430319790000013  0.1269618270000024  0.4085584879999971   F   F   F
  0.7430319790000013  0.6269618270000024  0.4085584879999971   F   F   F
  0.3736636040000008  0.4925622049999987  0.4087948199999971   F   F   F
  0.3736636040000008  0.9925621750000033  0.4087948199999971   F   F   F
  0.8736636040000008  0.4925622049999987  0.4087948199999971   F   F   F
  0.8736636040000008  0.9925621750000033  0.4087948199999971   F   F   F
  0.3703356371891079  0.3697495927243304  0.3410050218219561   T   T   T
  0.3703375128627103  0.8697715386138207  0.3410107730851226   T   T   T
  0.8699780326908944  0.3700168678587420  0.3412069926602396   T   T   T
  0.8699675852303075  0.8700387693689006  0.3412023195084593   T   T   T
  0.2504559708477015  0.2511825536942666  0.3464243011947512   T   T   T
  0.2504538145898789  0.7511884598621584  0.3464193675914566   T   T   T
  0.7516443384589668  0.2513143088714371  0.3458133566857231   T   T   T
  0.7516307606529355  0.7513371581848302  0.3457974856707489   T   T   T
  0.3760752968008394  0.3725250467868415  0.4760999239253915   T   T   T
  0.3760422442773848  0.8725623076906325  0.4760873714875780   T   T   T
  0.8727530723629492  0.3772267074780676  0.4752448745179063   T   T   T
  0.8727551045476798  0.8772610074959448  0.4752473641898224   T   T   T
  0.2519680260000001  0.3680381770000025  0.4039415120000029   F   F   F
  0.2519680260000001  0.8680381770000025  0.4039415120000029   F   F   F
  0.7519680260000001  0.3680381770000025  0.4039415120000029   F   F   F
  0.7519680260000001  0.8680381770000025  0.4039415120000029   F   F   F
  0.4975379293563554  0.4943629185160363  0.4710447111945708   T   T   T
  0.4975516172142972  0.9944142379551921  0.4710264059759199   T   T   T
  0.9936310214787930  0.4955101189013583  0.4715668978437046   T   T   T
  0.9936184785286047  0.9955281843984848  0.4715662398756345   T   T   T
  0.3680381770000025  0.2519680260000001  0.4039415120000029   F   F   F
  0.3680381770000025  0.7519680260000001  0.4039415120000029   F   F   F
  0.8680381770000025  0.2519680260000001  0.4039415120000029   F   F   F
  0.8680381770000025  0.7519680260000001  0.4039415120000029   F   F   F
  0.4925622049999987  0.3736636040000008  0.4087948199999971   F   F   F
  0.4925622049999987  0.8736636040000008  0.4087948199999971   F   F   F
  0.9925621750000033  0.3736636040000008  0.4087948199999971   F   F   F
  0.9925621750000033  0.8736636040000008  0.4087948199999971   F   F   F
  0.3704889148867969  0.2328738217454824  0.2825068059443507   T   T   T
  0.3704997238201256  0.7328944965761530  0.2824833246783565   T   T   T
  0.8780597272992340  0.2367735861978780  0.2846685299268292   T   T   T
  0.8780439855470512  0.7367798506809969  0.2846591270834299   T   T   T
  0.1250315555443869  0.3695182692220351  0.4690254317164531   T   T   T
  0.1250339462553737  0.8695283721617048  0.4690272996371017   T   T   T
  0.6212700456549697  0.3713610162209260  0.4686276419602750   T   T   T
  0.6212692366757205  0.8714024202289060  0.4686336930963262   T   T   T
  0.3798936369291675  0.2480633077937533  0.5359462738140456   T   T   T
  0.3798774977851797  0.7481051530654559  0.5359495452870798   T   T   T
  0.8806662863524506  0.2479863967860199  0.5341664615508420   T   T   T
  0.8806634462481069  0.7479744472081736  0.5341712648434154   T   T   T
  0.3708424097064188  0.1256482790861197  0.4694519792407766   T   T   T
  0.3708229400548690  0.6256592337769175  0.4694551633447326   T   T   T
  0.8717650619379265  0.1201843779853164  0.4682677036889767   T   T   T
  0.8717917381117358  0.6201688609839500  0.4682775843392052   T   T   T
  0.2493958446267096  0.0014962774576936  0.4676920152388076   T   T   T
  0.2493918052149091  0.5014851706462420  0.4677058126302324   T   T   T
  0.7527851925276218  0.0018158260940793  0.4672463740881144   T   T   T
  0.7528028386516853  0.5017957908254690  0.4672573339446712   T   T   T
  0.3736879946166270  0.1236841319611888  0.3438738179874348   T   T   T
  0.3736669361746668  0.6236941021841051  0.3438546213929918   T   T   T
  0.8700657631331581  0.1252684625345539  0.3434872507435267   T   T   T
  0.8700776735814048  0.6252725257372118  0.3434806714727704   T   T   T
  0.2458339808713555  0.1147482136733338  0.2778262521690155   T   T   T
  0.2458404194140582  0.6147636270295316  0.2778016356041198   T   T   T
  0.7503998804287479  0.1180733842597772  0.2776115730419527   T   T   T
  0.7504103868166728  0.6180640539854992  0.2775817820732109   T   T   T
  0.2611834159528032  0.1236909006005278  0.5300653025915926   T   T   T
  0.2611768204529758  0.6236993563994940  0.5300806076131803   T   T   T
  0.7608239942669960  0.1245348170207055  0.5288449509143447   T   T   T
  0.7608522690551695  0.6245001681277701  0.5288605585663099   T   T   T
  0.4938044406959616  0.2417039210951229  0.3452124067616260   T   T   T
  0.4937928019861612  0.7417276988277524  0.3451967169795713   T   T   T
  0.9929825852490254  0.2449866832513073  0.3430866511796045   T   T   T
  0.9929741683024831  0.7449964741836410  0.3430760668267388   T   T   T
  0.3677934874768503  0.0036273840559371  0.2777983370514698   T   T   T
  0.3677958610286219  0.5036273517260584  0.2777673730413522   T   T   T
  0.8690049042748623  0.0042004432842044  0.2789199549437106   T   T   T
  0.8690159521383917  0.5041945835251685  0.2789253733819856   T   T   T
  0.3635896148977918  0.0065486046619012  0.5340189205830207   T   T   T
  0.3635826679295457  0.5065338592862392  0.5340340946626347   T   T   T
  0.8643727894484812  0.0082451065669852  0.5316946827818031   T   T   T
  0.8643933611071218  0.5081912678402878  0.5317032834202426   T   T   T
  0.4869842122829061  0.1304558318428714  0.2812085206977315   T   T   T
  0.4869828582303689  0.6304685844581732  0.2811686721103246   T   T   T
  0.9901977297988040  0.1328359323396267  0.2739876079757397   T   T   T
  0.9901598654560170  0.6328554056524043  0.2739714022885187   T   T   T
  0.0021116605698688  0.2498280738666805  0.4694387859960124   T   T   T
  0.0021056731182410  0.7498413906898433  0.4694434880663532   T   T   T
  0.5010910003938857  0.2533867777341993  0.4672839915776532   T   T   T
  0.5010795247495780  0.7534238546799049  0.4672769524451568   T   T   T
  0.4914893169043689  0.1274435283225363  0.5342395616177414   T   T   T
  0.4914668609345305  0.6274636880530181  0.5342137002032955   T   T   T
  0.9921762454392072  0.1291293560764000  0.5350169869214821   T   T   T
  0.9921850086187515  0.6291232349968330  0.5350295080538975   T   T   T
  0.1233385808606287  0.3747824679648645  0.3442041112977617   T   T   T
  0.1233360173650589  0.8747890112135476  0.3442121784694934   T   T   T
  0.6241684155841716  0.3693290222171756  0.3430148496897255   T   T   T
  0.6241463652853284  0.8693787070366388  0.3430176283010166   T   T   T
  0.0028943756563909  0.3656533508711236  0.2775147059412187   T   T   T
  0.0028796808425884  0.8656570735725011  0.2775088569532717   T   T   T
  0.5034829827924766  0.3675142207852752  0.2783421116412667   T   T   T
  0.5034771885619352  0.8675407945195155  0.2783506033735326   T   T   T
  0.0049126142260104  0.3621186305202324  0.5385180628272538   T   T   T
  0.0048869846727745  0.8621340183778519  0.5385381492187375   T   T   T
  0.5078381544245881  0.3645452795447121  0.5313899597655813   T   T   T
  0.5078255392702881  0.8645932169890510  0.5313601301025915   T   T   T
  0.2422914187409893  0.4932215739795779  0.3451857431937905   T   T   T
  0.2422868105252323  0.9932222196753097  0.3451947388052358   T   T   T
  0.7455995892247620  0.4935197787630268  0.3447167494628949   T   T   T
  0.7455604090160349  0.9935489027519528  0.3447316309535561   T   T   T
  0.1143498720270990  0.2469278893086152  0.2784545419509265   T   T   T
  0.1143388737639265  0.7469329980368357  0.2784494972900244   T   T   T
  0.6150134979343029  0.2467143823050978  0.2766670669230062   T   T   T
  0.6150183905831687  0.7467899516123836  0.2766401785836698   T   T   T
  0.3412779827479445  0.3973973819762104  0.9079999920000006   T   T   F
  0.2803168131249236  0.5442801374618583  0.9079999920000006   T   T   F
  0.6556940378156298  0.5648875957745541  0.9079999920000006   T   T   F
  0.6406489326694214  0.4316581454604694  0.9079999920000006   T   T   F
 
  0.00000000E+00  0.00000000E+00  0.00000000E+00
  0.00000000E+00  0.00000000E+00  0.00000000E+00
  0.00000000E+00  0.00000000E+00  0.00000000E+00
  0.00000000E+00  0.00000000E+00  0.00000000E+00
  0.00000000E+00  0.00000000E+00  0.00000000E+00
  0.00000000E+00  0.00000000E+00  0.00000000E+00
  0.00000000E+00  0.00000000E+00  0.00000000E+00
  0.00000000E+00  0.00000000E+00  0.00000000E+00
  0.00000000E+00  0.00000000E+00  0.00000000E+00
  0.00000000E+00  0.00000000E+00  0.00000000E+00
  0.00000000E+00  0.00000000E+00  0.00000000E+00
  0.00000000E+00  0.00000000E+00  0.00000000E+00
  0.00000000E+00  0.00000000E+00  0.00000000E+00
  0.00000000E+00  0.00000000E+00  0.00000000E+00
  0.00000000E+00  0.00000000E+00  0.00000000E+00
  0.00000000E+00  0.00000000E+00  0.00000000E+00
  0.00000000E+00  0.00000000E+00  0.00000000E+00
  0.00000000E+00  0.00000000E+00  0.00000000E+00
  0.00000000E+00  0.00000000E+00  0.00000000E+00
  0.00000000E+00  0.00000000E+00  0.00000000E+00
  0.00000000E+00  0.00000000E+00  0.00000000E+00
  0.00000000E+00  0.00000000E+00  0.00000000E+00
  0.00000000E+00  0.00000000E+00  0.00000000E+00
  0.00000000E+00  0.00000000E+00  0.00000000E+00
  0.00000000E+00  0.00000000E+00  0.00000000E+00
  0.00000000E+00  0.00000000E+00  0.00000000E+00
  0.00000000E+00  0.00000000E+00  0.00000000E+00
  0.00000000E+00  0.00000000E+00  0.00000000E+00
  0.00000000E+00  0.00000000E+00  0.00000000E+00
  0.00000000E+00  0.00000000E+00  0.00000000E+00
  0.00000000E+00  0.00000000E+00  0.00000000E+00
  0.00000000E+00  0.00000000E+00  0.00000000E+00
  0.00000000E+00  0.00000000E+00  0.00000000E+00
  0.00000000E+00  0.00000000E+00  0.00000000E+00
  0.00000000E+00  0.00000000E+00  0.00000000E+00
  0.00000000E+00  0.00000000E+00  0.00000000E+00
  0.00000000E+00  0.00000000E+00  0.00000000E+00
  0.00000000E+00  0.00000000E+00  0.00000000E+00
  0.00000000E+00  0.00000000E+00  0.00000000E+00
  0.00000000E+00  0.00000000E+00  0.00000000E+00
  0.00000000E+00  0.00000000E+00  0.00000000E+00
  0.00000000E+00  0.00000000E+00  0.00000000E+00
  0.00000000E+00  0.00000000E+00  0.00000000E+00
  0.00000000E+00  0.00000000E+00  0.00000000E+00
  0.00000000E+00  0.00000000E+00  0.00000000E+00
  0.00000000E+00  0.00000000E+00  0.00000000E+00
  0.00000000E+00  0.00000000E+00  0.00000000E+00
  0.00000000E+00  0.00000000E+00  0.00000000E+00
  0.00000000E+00  0.00000000E+00  0.00000000E+00
  0.00000000E+00  0.00000000E+00  0.00000000E+00
  0.00000000E+00  0.00000000E+00  0.00000000E+00
  0.00000000E+00  0.00000000E+00  0.00000000E+00
  0.00000000E+00  0.00000000E+00  0.00000000E+00
  0.00000000E+00  0.00000000E+00  0.00000000E+00
  0.00000000E+00  0.00000000E+00  0.00000000E+00
  0.00000000E+00  0.00000000E+00  0.00000000E+00
  0.00000000E+00  0.00000000E+00  0.00000000E+00
  0.00000000E+00  0.00000000E+00  0.00000000E+00
  0.00000000E+00  0.00000000E+00  0.00000000E+00
  0.00000000E+00  0.00000000E+00  0.00000000E+00
  0.00000000E+00  0.00000000E+00  0.00000000E+00
  0.00000000E+00  0.00000000E+00  0.00000000E+00
  0.00000000E+00  0.00000000E+00  0.00000000E+00
  0.00000000E+00  0.00000000E+00  0.00000000E+00
  0.00000000E+00  0.00000000E+00  0.00000000E+00
  0.00000000E+00  0.00000000E+00  0.00000000E+00
  0.00000000E+00  0.00000000E+00  0.00000000E+00
  0.00000000E+00  0.00000000E+00  0.00000000E+00
  0.00000000E+00  0.00000000E+00  0.00000000E+00
  0.00000000E+00  0.00000000E+00  0.00000000E+00
  0.00000000E+00  0.00000000E+00  0.00000000E+00
  0.00000000E+00  0.00000000E+00  0.00000000E+00
  0.00000000E+00  0.00000000E+00  0.00000000E+00
  0.00000000E+00  0.00000000E+00  0.00000000E+00
  0.00000000E+00  0.00000000E+00  0.00000000E+00
  0.00000000E+00  0.00000000E+00  0.00000000E+00
  0.00000000E+00  0.00000000E+00  0.00000000E+00
  0.00000000E+00  0.00000000E+00  0.00000000E+00
  0.00000000E+00  0.00000000E+00  0.00000000E+00
  0.00000000E+00  0.00000000E+00  0.00000000E+00
  0.00000000E+00  0.00000000E+00  0.00000000E+00
  0.00000000E+00  0.00000000E+00  0.00000000E+00
  0.00000000E+00  0.00000000E+00  0.00000000E+00
  0.00000000E+00  0.00000000E+00  0.00000000E+00
  0.00000000E+00  0.00000000E+00  0.00000000E+00
  0.00000000E+00  0.00000000E+00  0.00000000E+00
  0.00000000E+00  0.00000000E+00  0.00000000E+00
  0.00000000E+00  0.00000000E+00  0.00000000E+00
  0.00000000E+00  0.00000000E+00  0.00000000E+00
  0.00000000E+00  0.00000000E+00  0.00000000E+00
  0.00000000E+00  0.00000000E+00  0.00000000E+00
  0.00000000E+00  0.00000000E+00  0.00000000E+00
  0.00000000E+00  0.00000000E+00  0.00000000E+00
  0.00000000E+00  0.00000000E+00  0.00000000E+00
  0.00000000E+00  0.00000000E+00  0.00000000E+00
  0.00000000E+00  0.00000000E+00  0.00000000E+00
  0.00000000E+00  0.00000000E+00  0.00000000E+00
  0.00000000E+00  0.00000000E+00  0.00000000E+00
  0.00000000E+00  0.00000000E+00  0.00000000E+00
  0.00000000E+00  0.00000000E+00  0.00000000E+00
  0.00000000E+00  0.00000000E+00  0.00000000E+00
  0.00000000E+00  0.00000000E+00  0.00000000E+00
  0.00000000E+00  0.00000000E+00  0.00000000E+00
  0.00000000E+00  0.00000000E+00  0.00000000E+00
  0.00000000E+00  0.00000000E+00  0.00000000E+00
  0.00000000E+00  0.00000000E+00  0.00000000E+00
  0.00000000E+00  0.00000000E+00  0.00000000E+00
  0.00000000E+00  0.00000000E+00  0.00000000E+00
  0.00000000E+00  0.00000000E+00  0.00000000E+00
  0.00000000E+00  0.00000000E+00  0.00000000E+00
  0.00000000E+00  0.00000000E+00  0.00000000E+00
  0.00000000E+00  0.00000000E+00  0.00000000E+00
  0.00000000E+00  0.00000000E+00  0.00000000E+00
  0.00000000E+00  0.00000000E+00  0.00000000E+00
  0.00000000E+00  0.00000000E+00  0.00000000E+00
  0.00000000E+00  0.00000000E+00  0.00000000E+00
  0.00000000E+00  0.00000000E+00  0.00000000E+00
  0.00000000E+00  0.00000000E+00  0.00000000E+00
  0.00000000E+00  0.00000000E+00  0.00000000E+00
  0.00000000E+00  0.00000000E+00  0.00000000E+00
  0.00000000E+00  0.00000000E+00  0.00000000E+00
  0.00000000E+00  0.00000000E+00  0.00000000E+00
  0.00000000E+00  0.00000000E+00  0.00000000E+00
  0.00000000E+00  0.00000000E+00  0.00000000E+00
  0.00000000E+00  0.00000000E+00  0.00000000E+00
  0.00000000E+00  0.00000000E+00  0.00000000E+00
  0.00000000E+00  0.00000000E+00  0.00000000E+00
  0.00000000E+00  0.00000000E+00  0.00000000E+00
  0.00000000E+00  0.00000000E+00  0.00000000E+00
  0.00000000E+00  0.00000000E+00  0.00000000E+00
  0.00000000E+00  0.00000000E+00  0.00000000E+00
  0.00000000E+00  0.00000000E+00  0.00000000E+00
  0.00000000E+00  0.00000000E+00  0.00000000E+00
  0.00000000E+00  0.00000000E+00  0.00000000E+00
  0.00000000E+00  0.00000000E+00  0.00000000E+00
  0.00000000E+00  0.00000000E+00  0.00000000E+00
  0.00000000E+00  0.00000000E+00  0.00000000E+00
  0.00000000E+00  0.00000000E+00  0.00000000E+00
  0.00000000E+00  0.00000000E+00  0.00000000E+00
  0.00000000E+00  0.00000000E+00  0.00000000E+00
  0.00000000E+00  0.00000000E+00  0.00000000E+00
  0.00000000E+00  0.00000000E+00  0.00000000E+00
  0.00000000E+00  0.00000000E+00  0.00000000E+00
  0.00000000E+00  0.00000000E+00  0.00000000E+00
  0.00000000E+00  0.00000000E+00  0.00000000E+00
  0.00000000E+00  0.00000000E+00  0.00000000E+00
  0.00000000E+00  0.00000000E+00  0.00000000E+00
  0.00000000E+00  0.00000000E+00  0.00000000E+00
  0.00000000E+00  0.00000000E+00  0.00000000E+00
  0.00000000E+00  0.00000000E+00  0.00000000E+00
  0.00000000E+00  0.00000000E+00  0.00000000E+00
  0.00000000E+00  0.00000000E+00  0.00000000E+00
  0.00000000E+00  0.00000000E+00  0.00000000E+00
  0.00000000E+00  0.00000000E+00  0.00000000E+00
  0.00000000E+00  0.00000000E+00  0.00000000E+00
  0.00000000E+00  0.00000000E+00  0.00000000E+00
  0.00000000E+00  0.00000000E+00  0.00000000E+00
  0.00000000E+00  0.00000000E+00  0.00000000E+00
  0.00000000E+00  0.00000000E+00  0.00000000E+00
  0.00000000E+00  0.00000000E+00  0.00000000E+00
  0.00000000E+00  0.00000000E+00  0.00000000E+00
  0.00000000E+00  0.00000000E+00  0.00000000E+00
  0.00000000E+00  0.00000000E+00  0.00000000E+00
  0.00000000E+00  0.00000000E+00  0.00000000E+00
  0.00000000E+00  0.00000000E+00  0.00000000E+00
  0.00000000E+00  0.00000000E+00  0.00000000E+00
  0.00000000E+00  0.00000000E+00  0.00000000E+00
  0.00000000E+00  0.00000000E+00  0.00000000E+00
  0.00000000E+00  0.00000000E+00  0.00000000E+00
  0.00000000E+00  0.00000000E+00  0.00000000E+00
  0.00000000E+00  0.00000000E+00  0.00000000E+00
  0.00000000E+00  0.00000000E+00  0.00000000E+00
  0.00000000E+00  0.00000000E+00  0.00000000E+00
  0.00000000E+00  0.00000000E+00  0.00000000E+00
  0.00000000E+00  0.00000000E+00  0.00000000E+00
  0.00000000E+00  0.00000000E+00  0.00000000E+00
  0.00000000E+00  0.00000000E+00  0.00000000E+00
  0.00000000E+00  0.00000000E+00  0.00000000E+00
  0.00000000E+00  0.00000000E+00  0.00000000E+00
  0.00000000E+00  0.00000000E+00  0.00000000E+00
  0.00000000E+00  0.00000000E+00  0.00000000E+00
  0.00000000E+00  0.00000000E+00  0.00000000E+00
  0.00000000E+00  0.00000000E+00  0.00000000E+00
  0.00000000E+00  0.00000000E+00  0.00000000E+00
  0.00000000E+00  0.00000000E+00  0.00000000E+00
  0.00000000E+00  0.00000000E+00  0.00000000E+00
  0.00000000E+00  0.00000000E+00  0.00000000E+00
  0.00000000E+00  0.00000000E+00  0.00000000E+00
  0.00000000E+00  0.00000000E+00  0.00000000E+00
  0.00000000E+00  0.00000000E+00  0.00000000E+00
  0.00000000E+00  0.00000000E+00  0.00000000E+00
  0.00000000E+00  0.00000000E+00  0.00000000E+00
  0.00000000E+00  0.00000000E+00  0.00000000E+00
  0.00000000E+00  0.00000000E+00  0.00000000E+00
  0.00000000E+00  0.00000000E+00  0.00000000E+00
  0.00000000E+00  0.00000000E+00  0.00000000E+00
  0.00000000E+00  0.00000000E+00  0.00000000E+00
  0.00000000E+00  0.00000000E+00  0.00000000E+00
  0.00000000E+00  0.00000000E+00  0.00000000E+00
  0.00000000E+00  0.00000000E+00  0.00000000E+00
  0.00000000E+00  0.00000000E+00  0.00000000E+00
  0.00000000E+00  0.00000000E+00  0.00000000E+00
  0.00000000E+00  0.00000000E+00  0.00000000E+00
  0.00000000E+00  0.00000000E+00  0.00000000E+00
  0.00000000E+00  0.00000000E+00  0.00000000E+00
  0.00000000E+00  0.00000000E+00  0.00000000E+00
  0.00000000E+00  0.00000000E+00  0.00000000E+00
  0.00000000E+00  0.00000000E+00  0.00000000E+00
  0.00000000E+00  0.00000000E+00  0.00000000E+00
  0.00000000E+00  0.00000000E+00  0.00000000E+00
  0.00000000E+00  0.00000000E+00  0.00000000E+00
  0.00000000E+00  0.00000000E+00  0.00000000E+00
  0.00000000E+00  0.00000000E+00  0.00000000E+00
  0.00000000E+00  0.00000000E+00  0.00000000E+00
  0.00000000E+00  0.00000000E+00  0.00000000E+00
  0.00000000E+00  0.00000000E+00  0.00000000E+00
  0.00000000E+00  0.00000000E+00  0.00000000E+00
  0.00000000E+00  0.00000000E+00  0.00000000E+00
  0.00000000E+00  0.00000000E+00  0.00000000E+00
  0.00000000E+00  0.00000000E+00  0.00000000E+00
  0.00000000E+00  0.00000000E+00  0.00000000E+00
  0.00000000E+00  0.00000000E+00  0.00000000E+00
  0.00000000E+00  0.00000000E+00  0.00000000E+00
  0.00000000E+00  0.00000000E+00  0.00000000E+00
  0.00000000E+00  0.00000000E+00  0.00000000E+00
  0.00000000E+00  0.00000000E+00  0.00000000E+00
  0.00000000E+00  0.00000000E+00  0.00000000E+00
  0.00000000E+00  0.00000000E+00  0.00000000E+00
  0.00000000E+00  0.00000000E+00  0.00000000E+00
  0.00000000E+00  0.00000000E+00  0.00000000E+00
  0.00000000E+00  0.00000000E+00  0.00000000E+00
  0.00000000E+00  0.00000000E+00  0.00000000E+00
  0.00000000E+00  0.00000000E+00  0.00000000E+00
  0.00000000E+00  0.00000000E+00  0.00000000E+00
  0.00000000E+00  0.00000000E+00  0.00000000E+00
  0.00000000E+00  0.00000000E+00  0.00000000E+00
  0.00000000E+00  0.00000000E+00  0.00000000E+00
  0.00000000E+00  0.00000000E+00  0.00000000E+00
  0.00000000E+00  0.00000000E+00  0.00000000E+00
  0.00000000E+00  0.00000000E+00  0.00000000E+00
  0.00000000E+00  0.00000000E+00  0.00000000E+00
  0.00000000E+00  0.00000000E+00  0.00000000E+00
  0.00000000E+00  0.00000000E+00  0.00000000E+00
  0.00000000E+00  0.00000000E+00  0.00000000E+00
  0.00000000E+00  0.00000000E+00  0.00000000E+00
  0.00000000E+00  0.00000000E+00  0.00000000E+00
  0.00000000E+00  0.00000000E+00  0.00000000E+00
  0.00000000E+00  0.00000000E+00  0.00000000E+00
  0.00000000E+00  0.00000000E+00  0.00000000E+00
  0.00000000E+00  0.00000000E+00  0.00000000E+00
  0.00000000E+00  0.00000000E+00  0.00000000E+00
  0.00000000E+00  0.00000000E+00  0.00000000E+00
  0.00000000E+00  0.00000000E+00  0.00000000E+00
  0.00000000E+00  0.00000000E+00  0.00000000E+00
  0.00000000E+00  0.00000000E+00  0.00000000E+00
  0.00000000E+00  0.00000000E+00  0.00000000E+00
  0.00000000E+00  0.00000000E+00  0.00000000E+00
  0.00000000E+00  0.00000000E+00  0.00000000E+00
  0.00000000E+00  0.00000000E+00  0.00000000E+00
  0.00000000E+00  0.00000000E+00  0.00000000E+00
  0.00000000E+00  0.00000000E+00  0.00000000E+00
  0.00000000E+00  0.00000000E+00  0.00000000E+00
  0.00000000E+00  0.00000000E+00  0.00000000E+00
  0.00000000E+00  0.00000000E+00  0.00000000E+00
  0.00000000E+00  0.00000000E+00  0.00000000E+00
  0.00000000E+00  0.00000000E+00  0.00000000E+00
  0.00000000E+00  0.00000000E+00  0.00000000E+00
  0.00000000E+00  0.00000000E+00  0.00000000E+00
  0.00000000E+00  0.00000000E+00  0.00000000E+00
  0.00000000E+00  0.00000000E+00  0.00000000E+00
  0.00000000E+00  0.00000000E+00  0.00000000E+00
  0.00000000E+00  0.00000000E+00  0.00000000E+00
  0.00000000E+00  0.00000000E+00  0.00000000E+00
  0.00000000E+00  0.00000000E+00  0.00000000E+00
  0.00000000E+00  0.00000000E+00  0.00000000E+00
  0.00000000E+00  0.00000000E+00  0.00000000E+00
  0.00000000E+00  0.00000000E+00  0.00000000E+00
  0.00000000E+00  0.00000000E+00  0.00000000E+00
  0.00000000E+00  0.00000000E+00  0.00000000E+00
  0.00000000E+00  0.00000000E+00  0.00000000E+00
  0.00000000E+00  0.00000000E+00  0.00000000E+00
  0.00000000E+00  0.00000000E+00  0.00000000E+00
  0.00000000E+00  0.00000000E+00  0.00000000E+00
  0.00000000E+00  0.00000000E+00  0.00000000E+00
  0.00000000E+00  0.00000000E+00  0.00000000E+00
  0.00000000E+00  0.00000000E+00  0.00000000E+00
  0.00000000E+00  0.00000000E+00  0.00000000E+00
  0.00000000E+00  0.00000000E+00  0.00000000E+00
  0.00000000E+00  0.00000000E+00  0.00000000E+00
  0.00000000E+00  0.00000000E+00  0.00000000E+00
  0.00000000E+00  0.00000000E+00  0.00000000E+00
  0.00000000E+00  0.00000000E+00  0.00000000E+00
  0.00000000E+00  0.00000000E+00  0.00000000E+00
  0.00000000E+00  0.00000000E+00  0.00000000E+00
  0.00000000E+00  0.00000000E+00  0.00000000E+00
  0.00000000E+00  0.00000000E+00  0.00000000E+00
  0.00000000E+00  0.00000000E+00  0.00000000E+00
