# Supplementary material for: Supercapacitor Performance of Magnetite Nanoparticles Enhanced by a Catecholate Dispersant: Experiment and Theory
Source: Molecules. 2023 Feb 6;28(4):1562. doi: 10.3390/molecules28041562 (PMC9964791; doi:10.3390/molecules28041562)
Supplement: Supplementary file 1 [file molecules-28-01562-s001.zip › SI/Fe3O4_bulk/POSCAR]

Fe24 O32                                
   1.00000000000000     
     8.4528426598391579    0.0000000000000000   -0.0000000000000000
     0.0000000000000000    8.4528426598391579   -0.0000000000000000
     0.0000000000000000    0.0000000000000000    8.4528426598391579
   O    Fe   Fe
    32    16     8
Direct
  0.1301686699491195  0.8698313150508757  0.1301686699491195
  0.1198313370508775  0.6198313150508757  0.8801686849491243
  0.8801686849491243  0.3801686549491218  0.8801686849491243
  0.1301686699491195  0.6301686849491243  0.3698313450508782
  0.8801686849491243  0.6198313150508757  0.1198313370508775
  0.3698313450508782  0.8698313150508757  0.3698313450508782
  0.1198313370508775  0.3801686549491218  0.1198313370508775
  0.3698313450508782  0.6301686849491243  0.1301686699491195
  0.1301686699491195  0.3698313450508782  0.6301686849491243
  0.1198313370508775  0.1198313370508775  0.3801686549491218
  0.8801686849491243  0.8801686849491243  0.3801686549491218
  0.1301686699491195  0.1301686699491195  0.8698313150508757
  0.8801686849491243  0.1198313370508775  0.6198313150508757
  0.3698313450508782  0.3698313450508782  0.8698313150508757
  0.1198313370508775  0.8801686849491243  0.6198313150508757
  0.3698313450508782  0.1301686699491195  0.6301686849491243
  0.6301686849491243  0.8698313150508757  0.6301686849491243
  0.6198313150508757  0.6198313150508757  0.3801686549491218
  0.3801686549491218  0.3801686549491218  0.3801686549491218
  0.6301686849491243  0.6301686849491243  0.8698313150508757
  0.3801686549491218  0.6198313150508757  0.6198313150508757
  0.8698313150508757  0.8698313150508757  0.8698313150508757
  0.6198313150508757  0.3801686549491218  0.6198313150508757
  0.8698313150508757  0.6301686849491243  0.6301686849491243
  0.6301686849491243  0.3698313450508782  0.1301686699491195
  0.6198313150508757  0.1198313370508775  0.8801686849491243
  0.3801686549491218  0.8801686849491243  0.8801686849491243
  0.6301686849491243  0.1301686699491195  0.3698313450508782
  0.3801686549491218  0.1198313370508775  0.1198313370508775
  0.8698313150508757  0.3698313450508782  0.3698313450508782
  0.6198313150508757  0.8801686849491243  0.1198313370508775
  0.8698313150508757  0.1301686699491195  0.1301686699491195
  0.1250000000000000  0.8750000000000000  0.3750000000000000
  0.8750000000000000  0.6250000000000000  0.8750000000000000
  0.3750000000000000  0.8750000000000000  0.1250000000000000
  0.1250000000000000  0.6250000000000000  0.1250000000000000
  0.1250000000000000  0.3750000000000000  0.8750000000000000
  0.8750000000000000  0.1250000000000000  0.3750000000000000
  0.3750000000000000  0.3750000000000000  0.6250000000000000
  0.1250000000000000  0.1250000000000000  0.6250000000000000
  0.6250000000000000  0.8750000000000000  0.8750000000000000
  0.3750000000000000  0.6250000000000000  0.3750000000000000
  0.8750000000000000  0.8750000000000000  0.6250000000000000
  0.6250000000000000  0.6250000000000000  0.6250000000000000
  0.6250000000000000  0.3750000000000000  0.3750000000000000
  0.3750000000000000  0.1250000000000000  0.8750000000000000
  0.8750000000000000  0.3750000000000000  0.1250000000000000
  0.6250000000000000  0.1250000000000000  0.1250000000000000
  0.7500000000000000  0.2500000000000000  0.7500000000000000
  0.5000000000000000 -0.0000000000000000  0.5000000000000000
  0.7500000000000000  0.7500000000000000  0.2500000000000000
  0.5000000000000000  0.5000000000000000 -0.0000000000000000
  0.2500000000000000  0.2500000000000000  0.2500000000000000
  0.0000000000000000 -0.0000000000000000 -0.0000000000000000
  0.2500000000000000  0.7500000000000000  0.7500000000000000
  0.0000000000000000  0.5000000000000000  0.5000000000000000
 
  0.00000000E+00  0.00000000E+00  0.00000000E+00
  0.00000000E+00  0.00000000E+00  0.00000000E+00
  0.00000000E+00  0.00000000E+00  0.00000000E+00
  0.00000000E+00  0.00000000E+00  0.00000000E+00
  0.00000000E+00  0.00000000E+00  0.00000000E+00
  0.00000000E+00  0.00000000E+00  0.00000000E+00
  0.00000000E+00  0.00000000E+00  0.00000000E+00
  0.00000000E+00  0.00000000E+00  0.00000000E+00
  0.00000000E+00  0.00000000E+00  0.00000000E+00
  0.00000000E+00  0.00000000E+00  0.00000000E+00
  0.00000000E+00  0.00000000E+00  0.00000000E+00
  0.00000000E+00  0.00000000E+00  0.00000000E+00
  0.00000000E+00  0.00000000E+00  0.00000000E+00
  0.00000000E+00  0.00000000E+00  0.00000000E+00
  0.00000000E+00  0.00000000E+00  0.00000000E+00
  0.00000000E+00  0.00000000E+00  0.00000000E+00
  0.00000000E+00  0.00000000E+00  0.00000000E+00
  0.00000000E+00  0.00000000E+00  0.00000000E+00
  0.00000000E+00  0.00000000E+00  0.00000000E+00
  0.00000000E+00  0.00000000E+00  0.00000000E+00
  0.00000000E+00  0.00000000E+00  0.00000000E+00
  0.00000000E+00  0.00000000E+00  0.00000000E+00
  0.00000000E+00  0.00000000E+00  0.00000000E+00
  0.00000000E+00  0.00000000E+00  0.00000000E+00
  0.00000000E+00  0.00000000E+00  0.00000000E+00
  0.00000000E+00  0.00000000E+00  0.00000000E+00
  0.00000000E+00  0.00000000E+00  0.00000000E+00
  0.00000000E+00  0.00000000E+00  0.00000000E+00
  0.00000000E+00  0.00000000E+00  0.00000000E+00
  0.00000000E+00  0.00000000E+00  0.00000000E+00
  0.00000000E+00  0.00000000E+00  0.00000000E+00
  0.00000000E+00  0.00000000E+00  0.00000000E+00
  0.00000000E+00  0.00000000E+00  0.00000000E+00
  0.00000000E+00  0.00000000E+00  0.00000000E+00
  0.00000000E+00  0.00000000E+00  0.00000000E+00
  0.00000000E+00  0.00000000E+00  0.00000000E+00
  0.00000000E+00  0.00000000E+00  0.00000000E+00
  0.00000000E+00  0.00000000E+00  0.00000000E+00
  0.00000000E+00  0.00000000E+00  0.00000000E+00
  0.00000000E+00  0.00000000E+00  0.00000000E+00
  0.00000000E+00  0.00000000E+00  0.00000000E+00
  0.00000000E+00  0.00000000E+00  0.00000000E+00
  0.00000000E+00  0.00000000E+00  0.00000000E+00
  0.00000000E+00  0.00000000E+00  0.00000000E+00
  0.00000000E+00  0.00000000E+00  0.00000000E+00
  0.00000000E+00  0.00000000E+00  0.00000000E+00
  0.00000000E+00  0.00000000E+00  0.00000000E+00
  0.00000000E+00  0.00000000E+00  0.00000000E+00
  0.00000000E+00  0.00000000E+00  0.00000000E+00
  0.00000000E+00  0.00000000E+00  0.00000000E+00
  0.00000000E+00  0.00000000E+00  0.00000000E+00
  0.00000000E+00  0.00000000E+00  0.00000000E+00
  0.00000000E+00  0.00000000E+00  0.00000000E+00
  0.00000000E+00  0.00000000E+00  0.00000000E+00
  0.00000000E+00  0.00000000E+00  0.00000000E+00
  0.00000000E+00  0.00000000E+00  0.00000000E+00
