# Supplementary material for: Supercapacitor Performance of Magnetite Nanoparticles Enhanced by a Catecholate Dispersant: Experiment and Theory
Source: Molecules. 2023 Feb 6;28(4):1562. doi: 10.3390/molecules28041562 (PMC9964791; doi:10.3390/molecules28041562)
Supplement: Supplementary file 1 [file molecules-28-01562-s001.zip › SI/Fe3O4_surface/15_layer/POSCAR]

Fe42 O56                                
   1.00000000000000     
     8.4528427124000007    0.0000000000000000    0.0000000000000000
     0.0000000000000000    8.4528427124000007    0.0000000000000000
     0.0000000000000000    0.0000000000000000   33.8113708496000029
   O    Fe   Fe
    56    28    14
Selective dynamics
Direct
  0.2454246566641784  0.7601062194991518  0.1805438756971210   T   T   T
  0.2449172595428232  0.7552091861721275  0.4335560424824667   T   T   T
  0.2285747027420439  0.5081667127880650  0.1194822585316147   T   T   T
  0.2268256591936814  0.5105966778101073  0.3699327325470471   T   T   T
  0.9918332872119350  0.2714252822579587  0.1194822585316147   T   T   T
  0.9894033221898927  0.2731743258063211  0.3699327325470471   T   T   T
  0.2401690040000020  0.5201690199999973  0.2424580010000028   F   F   F
  0.9873373074143061  0.5126626925856939  0.1784522988970561   T   T   T
 -0.0030664284352607  0.5030664284352607  0.4270288663646054   T   T   T
  0.4798310099999981  0.7598310110000028  0.2424580010000028   F   F   F
  0.2332272193335781  0.2667727656664245  0.1779192191127802   T   T   T
  0.1981829412969039  0.3018170437030988  0.4511085342826387   T   T   T
  0.4807650291163728  0.5234187430326452  0.1806667264356408   T   T   T
  0.4653039637227508  0.5094558672342665  0.4327392715309390   T   T   T
  0.2486430416360496  0.2513569733639556  0.0593231284648023   T   T   T
  0.2462485324142187  0.2537514825857863  0.3053376409566217   T   T   T
  0.2298309950000004  0.0098309999999984  0.2450419810000000   F   F   F
  0.9901689889999972  0.7701690199999973  0.2450419810000000   F   F   F
  0.2362481599525715  0.0219585088772666  0.1167784287703420   T   T   T
  0.2459443648130683  0.0171785698486056  0.3694113211233987   T   T   T
  0.9921754877935584  0.0042480357547560  0.0533624141794661   T   T   T
  0.9948501320918290  0.0100364120809912  0.3067752464068225   T   T   T
  0.4780415001227309  0.2637518550474333  0.1167784287703420   T   T   T
  0.4828214391513915  0.2540556501869363  0.3694113211233987   T   T   T
  0.2310114146649112  0.7802656494253194  0.0532706797443175   T   T   T
  0.2288784605614191  0.7729170703384569  0.3066696740618710   T   T   T
  0.4580020966342260  0.0419979123657708  0.0446156746860701   T   T   T
  0.4758671573562524  0.0241328516437451  0.3081244584896348   T   T   T
  0.7618489505112143  0.7381510494887857  0.0433254553080648   T   T   T
  0.7366580949171287  0.7633419050828713  0.3082521728114320   T   T   T
  0.7298309800000027  0.5098310110000028  0.2450419810000000   F   F   F
  0.4901689889999972  0.2701689900000019  0.2450419810000000   F   F   F
  0.7424123410074632  0.5161123753569707  0.1169215915014561   T   T   T
  0.7404212165697350  0.5222353341172632  0.3677369777576929   T   T   T
  0.4957519532452397  0.5078245122064416  0.0533624141794661   T   T   T
  0.4899635769190043  0.5051498679081710  0.3067752464068225   T   T   T
  0.9838876246430293  0.7575876589925368  0.1169215915014561   T   T   T
  0.9777646658827368  0.7595787834302650  0.3677369777576929   T   T   T
  0.7197343505746806  0.2689885703350914  0.0532706797443175   T   T   T
  0.7270829296615431  0.2711215244385830  0.3066696740618710   T   T   T
  0.9763136409865480  0.5236863590134520  0.0593572661687191   T   T   T
  0.9838191863956682  0.5161808136043318  0.3087468982175359   T   T   T
  0.7398937805008482  0.2545753583358263  0.1805438756971210   T   T   T
  0.7447908138278725  0.2550827554571815  0.4335560424824667   T   T   T
  0.7335409879367207  0.0135041935395550  0.1171156565295719   T   T   T
  0.7278752948592178  0.0066364917130242  0.3674869842372365   T   T   T
  0.4864957954604401  0.7664590120632793  0.1171156565295719   T   T   T
  0.4933634972869712  0.7721247051407822  0.3674869842372365   T   T   T
  0.7401689889999972  0.0201689989999991  0.2424580010000028   F   F   F
  0.4949658973177351  0.0050340916822604  0.1814683744006907   T   T   T
  0.4940842158427218  0.0059157731572738  0.4317809780314111   T   T   T
  0.9798309800000027  0.2598310110000028  0.2424580010000028   F   F   F
  0.7258445799097312  0.7741554200902688  0.1816081771371031   T   T   T
  0.7191910382967062  0.7808089617032938  0.4281979387568014   T   T   T
  0.9765812569673548  0.0192349798836246  0.1806667264356408   T   T   T
  0.9905441327657335  0.0346960452772460  0.4327392715309390   T   T   T
  0.2349999990000029  0.7649999859999994  0.2437499910000014   F   F   F
  0.9863532147235885  0.5136467852764115  0.1161078909957713   T   T   T
  0.9823956824160367  0.5176043175839633  0.3702829865530214   T   T   T
  0.4831738948647433  0.7606298126020149  0.1817177342052321   T   T   T
  0.4870706424435361  0.7551689254713454  0.4308916466693082   T   T   T
  0.2313367709648061  0.5117650743954115  0.1815241059945224   T   T   T
  0.2325551569730530  0.5269324278830391  0.4315072321040436   T   T   T
  0.2325679809530386  0.2674320040469635  0.1167668640212741   T   T   T
  0.2355093330182662  0.2644906519817360  0.3669802441681743   T   T   T
  0.9850000140000006  0.0150000000000006  0.2437499910000014   F   F   F
  0.4833402135234757  0.2797524099562408  0.0564893933778388   T   T   T
  0.4897809184192664  0.2684579494598631  0.3054343492014588   T   T   T
  0.2202475750437615  0.0166598004765252  0.0564893933778388   T   T   T
  0.2315420355401391  0.0102190955807348  0.3054343492014588   T   T   T
  0.7362131365443312  0.7637868634556688  0.1184411557874090   T   T   T
  0.7353451966414027  0.7646548033585973  0.3716509447852656   T   T   T
  0.4850000140000006  0.5149999859999994  0.2437499910000014   F   F   F
  0.9943422475175616  0.7572397751282743  0.0554562544747011   T   T   T
  0.9792889811805445  0.7607950006254959  0.3060215789549028   T   T   T
  0.7427602248717257  0.5056577524824384  0.0554562544747011   T   T   T
  0.7392049993745041  0.5207110188194555  0.3060215789549028   T   T   T
  0.7350000140000006  0.2649999859999994  0.2437499910000014   F   F   F
  0.4850369374102315  0.0149630765897695  0.1189477980677416   T   T   T
  0.4896297817228586  0.0103702322771427  0.3709420847266170   T   T   T
  0.9882349256045885  0.2686632140351964  0.1815241059945224   T   T   T
  0.9730675721169609  0.2674448280269494  0.4315072321040436   T   T   T
  0.7393701873979851  0.0168261191352578  0.1817177342052321   T   T   T
  0.7448310745286546  0.0129293715564654  0.4308916466693082   T   T   T
  0.8634223214695298  0.1446099211634456  0.0832150593090257   T   T   T
  0.8600661559157287  0.1401874886780811  0.3373471940467436   T   T   T
  0.6097815763040600  0.8902184236959400  0.0415920337619809   T   T   T
  0.6072882269958279  0.8927117730041721  0.2749398394945295   T   T   T
  0.8600000140000006  0.6399999859999994  0.2124999910000014   F   F   F
  0.6109727526497730  0.3896839579494533  0.1497264766620596   T   T   T
  0.6120974104223192  0.3906224800673461  0.4035229733480442   T   T   T
  0.3600000140000006  0.1400000009999971  0.2124999910000014   F   F   F
  0.3495136668462225  0.1504863481537754  0.4478298878834860   T   T   T
  0.1103160270505490  0.8890272473502270  0.1497264766620596   T   T   T
  0.1093775049326565  0.8879025895776808  0.4035229733480442   T   T   T
  0.3553900938365522  0.6365776785304702  0.0832150593090257   T   T   T
  0.3598125263219166  0.6399338440842713  0.3373471940467436   T   T   T
  0.1123536290205583  0.3876463559794437  0.2746344072769366   T   T   T
 
  0.00000000E+00  0.00000000E+00  0.00000000E+00
  0.00000000E+00  0.00000000E+00  0.00000000E+00
  0.00000000E+00  0.00000000E+00  0.00000000E+00
  0.00000000E+00  0.00000000E+00  0.00000000E+00
  0.00000000E+00  0.00000000E+00  0.00000000E+00
  0.00000000E+00  0.00000000E+00  0.00000000E+00
  0.00000000E+00  0.00000000E+00  0.00000000E+00
  0.00000000E+00  0.00000000E+00  0.00000000E+00
  0.00000000E+00  0.00000000E+00  0.00000000E+00
  0.00000000E+00  0.00000000E+00  0.00000000E+00
  0.00000000E+00  0.00000000E+00  0.00000000E+00
  0.00000000E+00  0.00000000E+00  0.00000000E+00
  0.00000000E+00  0.00000000E+00  0.00000000E+00
  0.00000000E+00  0.00000000E+00  0.00000000E+00
  0.00000000E+00  0.00000000E+00  0.00000000E+00
  0.00000000E+00  0.00000000E+00  0.00000000E+00
  0.00000000E+00  0.00000000E+00  0.00000000E+00
  0.00000000E+00  0.00000000E+00  0.00000000E+00
  0.00000000E+00  0.00000000E+00  0.00000000E+00
  0.00000000E+00  0.00000000E+00  0.00000000E+00
  0.00000000E+00  0.00000000E+00  0.00000000E+00
  0.00000000E+00  0.00000000E+00  0.00000000E+00
  0.00000000E+00  0.00000000E+00  0.00000000E+00
  0.00000000E+00  0.00000000E+00  0.00000000E+00
  0.00000000E+00  0.00000000E+00  0.00000000E+00
  0.00000000E+00  0.00000000E+00  0.00000000E+00
  0.00000000E+00  0.00000000E+00  0.00000000E+00
  0.00000000E+00  0.00000000E+00  0.00000000E+00
  0.00000000E+00  0.00000000E+00  0.00000000E+00
  0.00000000E+00  0.00000000E+00  0.00000000E+00
  0.00000000E+00  0.00000000E+00  0.00000000E+00
  0.00000000E+00  0.00000000E+00  0.00000000E+00
  0.00000000E+00  0.00000000E+00  0.00000000E+00
  0.00000000E+00  0.00000000E+00  0.00000000E+00
  0.00000000E+00  0.00000000E+00  0.00000000E+00
  0.00000000E+00  0.00000000E+00  0.00000000E+00
  0.00000000E+00  0.00000000E+00  0.00000000E+00
  0.00000000E+00  0.00000000E+00  0.00000000E+00
  0.00000000E+00  0.00000000E+00  0.00000000E+00
  0.00000000E+00  0.00000000E+00  0.00000000E+00
  0.00000000E+00  0.00000000E+00  0.00000000E+00
  0.00000000E+00  0.00000000E+00  0.00000000E+00
  0.00000000E+00  0.00000000E+00  0.00000000E+00
  0.00000000E+00  0.00000000E+00  0.00000000E+00
  0.00000000E+00  0.00000000E+00  0.00000000E+00
  0.00000000E+00  0.00000000E+00  0.00000000E+00
  0.00000000E+00  0.00000000E+00  0.00000000E+00
  0.00000000E+00  0.00000000E+00  0.00000000E+00
  0.00000000E+00  0.00000000E+00  0.00000000E+00
  0.00000000E+00  0.00000000E+00  0.00000000E+00
  0.00000000E+00  0.00000000E+00  0.00000000E+00
  0.00000000E+00  0.00000000E+00  0.00000000E+00
  0.00000000E+00  0.00000000E+00  0.00000000E+00
  0.00000000E+00  0.00000000E+00  0.00000000E+00
  0.00000000E+00  0.00000000E+00  0.00000000E+00
  0.00000000E+00  0.00000000E+00  0.00000000E+00
  0.00000000E+00  0.00000000E+00  0.00000000E+00
  0.00000000E+00  0.00000000E+00  0.00000000E+00
  0.00000000E+00  0.00000000E+00  0.00000000E+00
  0.00000000E+00  0.00000000E+00  0.00000000E+00
  0.00000000E+00  0.00000000E+00  0.00000000E+00
  0.00000000E+00  0.00000000E+00  0.00000000E+00
  0.00000000E+00  0.00000000E+00  0.00000000E+00
  0.00000000E+00  0.00000000E+00  0.00000000E+00
  0.00000000E+00  0.00000000E+00  0.00000000E+00
  0.00000000E+00  0.00000000E+00  0.00000000E+00
  0.00000000E+00  0.00000000E+00  0.00000000E+00
  0.00000000E+00  0.00000000E+00  0.00000000E+00
  0.00000000E+00  0.00000000E+00  0.00000000E+00
  0.00000000E+00  0.00000000E+00  0.00000000E+00
  0.00000000E+00  0.00000000E+00  0.00000000E+00
  0.00000000E+00  0.00000000E+00  0.00000000E+00
  0.00000000E+00  0.00000000E+00  0.00000000E+00
  0.00000000E+00  0.00000000E+00  0.00000000E+00
  0.00000000E+00  0.00000000E+00  0.00000000E+00
  0.00000000E+00  0.00000000E+00  0.00000000E+00
  0.00000000E+00  0.00000000E+00  0.00000000E+00
  0.00000000E+00  0.00000000E+00  0.00000000E+00
  0.00000000E+00  0.00000000E+00  0.00000000E+00
  0.00000000E+00  0.00000000E+00  0.00000000E+00
  0.00000000E+00  0.00000000E+00  0.00000000E+00
  0.00000000E+00  0.00000000E+00  0.00000000E+00
  0.00000000E+00  0.00000000E+00  0.00000000E+00
  0.00000000E+00  0.00000000E+00  0.00000000E+00
  0.00000000E+00  0.00000000E+00  0.00000000E+00
  0.00000000E+00  0.00000000E+00  0.00000000E+00
  0.00000000E+00  0.00000000E+00  0.00000000E+00
  0.00000000E+00  0.00000000E+00  0.00000000E+00
  0.00000000E+00  0.00000000E+00  0.00000000E+00
  0.00000000E+00  0.00000000E+00  0.00000000E+00
  0.00000000E+00  0.00000000E+00  0.00000000E+00
  0.00000000E+00  0.00000000E+00  0.00000000E+00
  0.00000000E+00  0.00000000E+00  0.00000000E+00
  0.00000000E+00  0.00000000E+00  0.00000000E+00
  0.00000000E+00  0.00000000E+00  0.00000000E+00
  0.00000000E+00  0.00000000E+00  0.00000000E+00
  0.00000000E+00  0.00000000E+00  0.00000000E+00
  0.00000000E+00  0.00000000E+00  0.00000000E+00
