# Supplementary material for: Supercapacitor Performance of Magnetite Nanoparticles Enhanced by a Catecholate Dispersant: Experiment and Theory
Source: Molecules. 2023 Feb 6;28(4):1562. doi: 10.3390/molecules28041562 (PMC9964791; doi:10.3390/molecules28041562)
Supplement: Supplementary file 1 [file molecules-28-01562-s001.zip › SI/Fe3O4_surface/23_layer/POSCAR]

Fe66 O88                                
   1.00000000000000     
     8.3899898528999994    0.0000000000000000    0.0000000000000000
    -0.0050083837000000    8.3899883580000001    0.0000000000000000
     0.0000000000000000    0.0000000000000000   43.5530815125000004
   O    Fe   Fe
    88    44    22
Selective dynamics
Direct
  0.0053534011657753  0.0093299628877594  0.1564032545221210   T   T   T
  0.5081774918675390  0.5111075291144475  0.1549275632584194   T   T   T
  0.2338828565102463  0.2374543807026118  0.1567291349424062   T   T   T
  0.7908550209945888  0.7309040494363578  0.1519004484334666   T   T   T
  0.9837226292757302  0.4722376612832892  0.1522218447145369   T   T   T
  0.4742547051282933  0.9771467998482315  0.1602867661738681   T   T   T
  0.7612301889330206  0.2622427954027329  0.1614206677958646   T   T   T
  0.2339609092947584  0.7703748212260398  0.1522247363964456   T   T   T
  0.7499444713176083  0.4971484825096590  0.2053345141925179   T   T   T
  0.2523488452702042  0.0035034506062402  0.2066062591009776   T   T   T
  0.9886801449577988  0.2435229094232814  0.2067170581444592   T   T   T
  0.4930893132228975  0.7567634372521411  0.2070226579073069   T   T   T
  0.5002747958495219  0.2453925087536258  0.2068257629648765   T   T   T
  0.0009480552483398  0.7610192065980264  0.2088196253191809   T   T   T
  0.7345780607998588  0.0060562720673653  0.2069324466749783   T   T   T
  0.2449897005320276  0.4993945095073181  0.2063051999640246   T   T   T
  0.5012094075630551  0.0111299788033909  0.2537489287448303   T   T   T
  0.9965349536731658  0.5122103468106554  0.2558729020379065   T   T   T
  0.7412398324459250  0.2550583184868601  0.2540168715777082   T   T   T
  0.2399627586275731  0.7574220658136973  0.2560898528937794   T   T   T
  0.4967656632719206  0.4968170884540667  0.2577998877410181   T   T   T
  0.9897104408166247  0.9947606609329859  0.2587218225709088   T   T   T
  0.2508902542100165  0.2544355277652944  0.2581892287870160   T   T   T
  0.7545856010971352  0.7512023733819979  0.2584038657736236   T   T   T
  0.2432436977766656  0.4990646821455522  0.3036365407287601   T   T   T
  0.7562518650009785  0.9984919340608721  0.3052913323375304   T   T   T
  0.4912943393145367  0.2536987878433831  0.3034699934852686   T   T   T
  0.9883068937923953  0.7626204559979957  0.3037061935574705   T   T   T
  0.0045654971771747  0.2482390256484965  0.3051201150776280   T   T   T
  0.5035456210840763  0.7592695781884543  0.3071296105476093   T   T   T
  0.2394914350683922  0.0136151220432496  0.3067045482645872   T   T   T
  0.7489022429021515  0.5126558545035523  0.3078946889658194   T   T   T
  0.9979802817639144  0.0013909667799281  0.3528327429295035   T   T   T
  0.5043698790482475  0.5115415408197421  0.3538017937209262   T   T   T
  0.2437088908827027  0.2567491130517998  0.3523216251837242   T   T   T
  0.7385487954093470  0.7466785465827974  0.3532490963899305   T   T   T
  0.9869628148994186  0.5059601257127226  0.3568464991504571   T   T   T
  0.4996815310533056  0.0004439535189000  0.3549637037831487   T   T   T
  0.7529538612033303  0.2659578443583345  0.3543428091706255   T   T   T
  0.2519680357838123  0.7505780958599155  0.3542484964136401   T   T   T
  0.7524350289999973  0.4975660149999968  0.4028689860000014   F   F   F
  0.2524349990000019  0.9975659850000014  0.4028689860000014   F   F   F
  0.9934099910000000  0.2565909919999996  0.4028939900000026   F   F   F
  0.4934099910000000  0.7565910220000021  0.4028939900000026   F   F   F
  0.5024150010000028  0.2475859970000016  0.4046280089999996   F   F   F
  0.0024159999999966  0.7475860119999993  0.4046280089999996   F   F   F
  0.7433909769999971  0.0066109999999995  0.4046519990000021   F   F   F
  0.2433910069999996  0.5066109899999987  0.4046519990000021   F   F   F
  0.4961444749466958  0.0037320224810991  0.4525582952168464   T   T   T
  0.0088631741005918  0.4982158652872813  0.4506754998495380   T   T   T
  0.7438580002161916  0.2535989231400880  0.4532735025863550   T   T   T
  0.2428721147966687  0.7382191596416643  0.4531791898293696   T   T   T
  0.4914560969517516  0.4926354931802521  0.4537202052790689   T   T   T
  0.9978457432360851  0.0027860462200679  0.4546892560704916   T   T   T
  0.2572772105906542  0.2574984274171989  0.4542729026100646   T   T   T
  0.7521171151172985  0.7474278759482015  0.4552003738162709   T   T   T
  0.2469237630978499  0.4915201664964469  0.4996263260341796   T   T   T
  0.7563345559316045  0.9905608859567521  0.5008164667354117   T   T   T
  0.4922803549159228  0.2449073968115457  0.5003923884523862   T   T   T
  0.9912605308228215  0.7559379783515094  0.5024018839223668   T   T   T
  0.0075191342076008  0.2415555350020009  0.5038158054425316   T   T   T
  0.5045316366854695  0.7504771731566181  0.5040520055147336   T   T   T
  0.2395741409990299  0.0056850739391343  0.5022306366624694   T   T   T
  0.7525823082233357  0.5051123518544491  0.5038854282712469   T   T   T
  0.0061155841833746  0.0094163520670102  0.5488001764290861   T   T   T
  0.4990603127280784  0.5073599455459346  0.5497221112589769   T   T   T
  0.2412394069028617  0.2529746156179963  0.5491181332263714   T   T   T
  0.7449347387899828  0.7497414462347021  0.5493327702129792   T   T   T
  0.9992910353268378  0.4919666271893484  0.5516490969620957   T   T   T
  0.4946165984369462  0.9930470101966103  0.5537730702551720   T   T   T
  0.7558632623724256  0.2467549381863016  0.5514321461062225   T   T   T
  0.2545861435540740  0.7491187005131434  0.5535051274222940   T   T   T
  0.7508363354679767  0.5047824944926805  0.6012158310359758   T   T   T
  0.2612479152001331  0.9981207129326355  0.6005885843250223   T   T   T
  0.9948779357516569  0.2431567844019775  0.5987013746808205   T   T   T
  0.4955512101504798  0.7587835122463805  0.6006952370351247   T   T   T
  0.5027366927771039  0.2474135817478625  0.6004993550926895   T   T   T
  0.0071458590422024  0.7606540945767173  0.6008049548555369   T   T   T
  0.7434771907297856  0.0006725213937586  0.6009157398990317   T   T   T
  0.2458815046823906  0.5070275074903484  0.6021874848074844   T   T   T
  0.5215713008717083  0.0270301761517649  0.6472342498261344   T   T   T
  0.0121033727242709  0.5319393427167095  0.6552991712854658   T   T   T
  0.7618651267052527  0.2338021827739664  0.6552962796035569   T   T   T
  0.2345957870669786  0.7419342375972650  0.6461003482041383   T   T   T
  0.4876485141324628  0.4930684918855520  0.6525934667415773   T   T   T
  0.9904726108342269  0.9948460501122391  0.6511177754778755   T   T   T
  0.2049709840054161  0.2732729245636456  0.6556205815665300   T   T   T
  0.7619431344897573  0.7667226232973872  0.6507918950575905   T   T   T
  0.2440550868134895  0.0056734956486831  0.1607251874397700   T   T   T
  0.9960390919035969  0.2421602888479039  0.1606111597465424   T   T   T
  0.7335537541281194  0.4933819941135756  0.1587558164831313   T   T   T
  0.4817191438443899  0.7457284103316625  0.1553037248361831   T   T   T
  0.4973112832202048  0.9980788266111369  0.2047437457778039   T   T   T
  0.7425303981663643  0.2466315217070855  0.2072088109765672   T   T   T
  0.0023379888812201  0.5006187571244460  0.2056743083417219   T   T   T
  0.2495146605509510  0.7524725666556872  0.2050423240119716   T   T   T
  0.7456189510094867  0.0023065261142706  0.2562798599075659   T   T   T
  0.4945519785459601  0.2560999367688401  0.2553741510123037   T   T   T
  0.2461644700539631  0.5087647935584374  0.2547493778755952   T   T   T
  0.0027895908769227  0.7491225523180222  0.2554142990037164   T   T   T
  0.9970439067953351  0.0084843884133076  0.3068867212657271   T   T   T
  0.2521118152878227  0.2615945336761733  0.3052422282157030   T   T   T
  0.4941571473316655  0.5063994352325321  0.3055774538436326   T   T   T
  0.7418734191916792  0.7557222531571234  0.3049609897588846   T   T   T
  0.2505256591769802  0.0014512033871140  0.3549872655837678   T   T   T
  0.9988691764704681  0.2508950991878539  0.3543751255219031   T   T   T
  0.7456058616455585  0.5049799141272832  0.3545681454148693   T   T   T
  0.4879599749362490  0.7635760753005671  0.3562703442848922   T   T   T
  0.4979130030000007  0.0020880000000005  0.4037609989999993   F   F   F
  0.7479130030000007  0.2520880100000014  0.4037609989999993   F   F   F
  0.9979130030000007  0.5020880100000014  0.4037609989999993   F   F   F
  0.2479130030000007  0.7520880100000014  0.4037609989999993   F   F   F
  0.7453003618230186  0.0027257966128846  0.4525317224162305   T   T   T
  0.5078660310637522  0.2406008996994327  0.4512486437151060   T   T   T
  0.2502201293544380  0.4991970608727241  0.4529508425851289   T   T   T
  0.9969568295295334  0.7532819048121521  0.4531438624780951   T   T   T
  0.9987820992046664  0.9956926115866908  0.5006352767342711   T   T   T
  0.2539525568083196  0.2484547208428800  0.5025610082411137   T   T   T
  0.5016688586683290  0.4977775387674712  0.5019445441563657   T   T   T
  0.7437142057121765  0.7425824403238299  0.5022797697842887   T   T   T
  0.2502070699905124  0.0018704738857279  0.5512401420924310   T   T   T
  0.9930364151230788  0.2550544516819837  0.5521057029962733   T   T   T
  0.7496615059460431  0.4954121804415662  0.5527706241244020   T   T   T
  0.5012740274540415  0.7480770372311634  0.5521458509876931   T   T   T
  0.4985146927797942  0.0060981733888618  0.6027772692221950   T   T   T
  0.7463113304490455  0.2517044373443119  0.6024786909880271   T   T   T
  0.9934880171187742  0.5035582758755517  0.6018467066582772   T   T   T
  0.2532956228336347  0.7575455112929120  0.6003122040234316   T   T   T
  0.7517709191865121  0.9985035043513154  0.6467948295602245   T   T   T
  0.5141068621556119  0.2584486236683246  0.6522162921638186   T   T   T
  0.2622722518718821  0.5107950398864256  0.6487642005168630   T   T   T
  0.9997869140964046  0.7620167151520950  0.6469088572534450   T   T   T
  0.0269124334888247  0.6913143171448356  0.1423772305817812   T   T   T
  0.3710757703045414  0.3736639571473147  0.1787592580531478   T   T   T
  0.8673234756194220  0.8826031654045606  0.1810464962860155   T   T   T
  0.1212229466409848  0.1238762072035612  0.2334282236215911   T   T   T
  0.6231318582771680  0.6268902065285652  0.2320103814490265   T   T   T
  0.8702812806575061  0.3802064388998802  0.2807302047152987   T   T   T
  0.3720991218011894  0.8852192661377747  0.2807995683261230   T   T   T
  0.6242202616152067  0.1316927134541902  0.3297696247511783   T   T   T
  0.1164120825748747  0.6284886538659988  0.3294669255845355   T   T   T
  0.3728980120000003  0.3771030010000018  0.3796919879999976   F   F   F
  0.8728979830000014  0.8771029709999993  0.3796919879999976   F   F   F
  0.1229270030000009  0.1270730049999997  0.4278280139999993   F   F   F
  0.6229270099999979  0.6270729900000021  0.4278280139999993   F   F   F
  0.8794139384251246  0.3756883791340060  0.4780530764154685   T   T   T
  0.3716057143847924  0.8724842905458087  0.4777503772488256   T   T   T
  0.6237268541988095  0.1189577388622207  0.5267214166738733   T   T   T
  0.1255447403424929  0.6239705951001141  0.5267907802846977   T   T   T
  0.3726941777228358  0.3772867974714336  0.5755106335509796   T   T   T
  0.8746030373590077  0.8803007817964401  0.5740927913784150   T   T   T
  0.1285025233805754  0.1215738085954358  0.6264724927139862   T   T   T
  0.6247502356954601  0.6305130468526843  0.6287597309468539   T   T   T
  0.9689135725111766  0.3128617028551672  0.6651437394182178   T   T   T
 
  0.00000000E+00  0.00000000E+00  0.00000000E+00
  0.00000000E+00  0.00000000E+00  0.00000000E+00
  0.00000000E+00  0.00000000E+00  0.00000000E+00
  0.00000000E+00  0.00000000E+00  0.00000000E+00
  0.00000000E+00  0.00000000E+00  0.00000000E+00
  0.00000000E+00  0.00000000E+00  0.00000000E+00
  0.00000000E+00  0.00000000E+00  0.00000000E+00
  0.00000000E+00  0.00000000E+00  0.00000000E+00
  0.00000000E+00  0.00000000E+00  0.00000000E+00
  0.00000000E+00  0.00000000E+00  0.00000000E+00
  0.00000000E+00  0.00000000E+00  0.00000000E+00
  0.00000000E+00  0.00000000E+00  0.00000000E+00
  0.00000000E+00  0.00000000E+00  0.00000000E+00
  0.00000000E+00  0.00000000E+00  0.00000000E+00
  0.00000000E+00  0.00000000E+00  0.00000000E+00
  0.00000000E+00  0.00000000E+00  0.00000000E+00
  0.00000000E+00  0.00000000E+00  0.00000000E+00
  0.00000000E+00  0.00000000E+00  0.00000000E+00
  0.00000000E+00  0.00000000E+00  0.00000000E+00
  0.00000000E+00  0.00000000E+00  0.00000000E+00
  0.00000000E+00  0.00000000E+00  0.00000000E+00
  0.00000000E+00  0.00000000E+00  0.00000000E+00
  0.00000000E+00  0.00000000E+00  0.00000000E+00
  0.00000000E+00  0.00000000E+00  0.00000000E+00
  0.00000000E+00  0.00000000E+00  0.00000000E+00
  0.00000000E+00  0.00000000E+00  0.00000000E+00
  0.00000000E+00  0.00000000E+00  0.00000000E+00
  0.00000000E+00  0.00000000E+00  0.00000000E+00
  0.00000000E+00  0.00000000E+00  0.00000000E+00
  0.00000000E+00  0.00000000E+00  0.00000000E+00
  0.00000000E+00  0.00000000E+00  0.00000000E+00
  0.00000000E+00  0.00000000E+00  0.00000000E+00
  0.00000000E+00  0.00000000E+00  0.00000000E+00
  0.00000000E+00  0.00000000E+00  0.00000000E+00
  0.00000000E+00  0.00000000E+00  0.00000000E+00
  0.00000000E+00  0.00000000E+00  0.00000000E+00
  0.00000000E+00  0.00000000E+00  0.00000000E+00
  0.00000000E+00  0.00000000E+00  0.00000000E+00
  0.00000000E+00  0.00000000E+00  0.00000000E+00
  0.00000000E+00  0.00000000E+00  0.00000000E+00
  0.00000000E+00  0.00000000E+00  0.00000000E+00
  0.00000000E+00  0.00000000E+00  0.00000000E+00
  0.00000000E+00  0.00000000E+00  0.00000000E+00
  0.00000000E+00  0.00000000E+00  0.00000000E+00
  0.00000000E+00  0.00000000E+00  0.00000000E+00
  0.00000000E+00  0.00000000E+00  0.00000000E+00
  0.00000000E+00  0.00000000E+00  0.00000000E+00
  0.00000000E+00  0.00000000E+00  0.00000000E+00
  0.00000000E+00  0.00000000E+00  0.00000000E+00
  0.00000000E+00  0.00000000E+00  0.00000000E+00
  0.00000000E+00  0.00000000E+00  0.00000000E+00
  0.00000000E+00  0.00000000E+00  0.00000000E+00
  0.00000000E+00  0.00000000E+00  0.00000000E+00
  0.00000000E+00  0.00000000E+00  0.00000000E+00
  0.00000000E+00  0.00000000E+00  0.00000000E+00
  0.00000000E+00  0.00000000E+00  0.00000000E+00
  0.00000000E+00  0.00000000E+00  0.00000000E+00
  0.00000000E+00  0.00000000E+00  0.00000000E+00
  0.00000000E+00  0.00000000E+00  0.00000000E+00
  0.00000000E+00  0.00000000E+00  0.00000000E+00
  0.00000000E+00  0.00000000E+00  0.00000000E+00
  0.00000000E+00  0.00000000E+00  0.00000000E+00
  0.00000000E+00  0.00000000E+00  0.00000000E+00
  0.00000000E+00  0.00000000E+00  0.00000000E+00
  0.00000000E+00  0.00000000E+00  0.00000000E+00
  0.00000000E+00  0.00000000E+00  0.00000000E+00
  0.00000000E+00  0.00000000E+00  0.00000000E+00
  0.00000000E+00  0.00000000E+00  0.00000000E+00
  0.00000000E+00  0.00000000E+00  0.00000000E+00
  0.00000000E+00  0.00000000E+00  0.00000000E+00
  0.00000000E+00  0.00000000E+00  0.00000000E+00
  0.00000000E+00  0.00000000E+00  0.00000000E+00
  0.00000000E+00  0.00000000E+00  0.00000000E+00
  0.00000000E+00  0.00000000E+00  0.00000000E+00
  0.00000000E+00  0.00000000E+00  0.00000000E+00
  0.00000000E+00  0.00000000E+00  0.00000000E+00
  0.00000000E+00  0.00000000E+00  0.00000000E+00
  0.00000000E+00  0.00000000E+00  0.00000000E+00
  0.00000000E+00  0.00000000E+00  0.00000000E+00
  0.00000000E+00  0.00000000E+00  0.00000000E+00
  0.00000000E+00  0.00000000E+00  0.00000000E+00
  0.00000000E+00  0.00000000E+00  0.00000000E+00
  0.00000000E+00  0.00000000E+00  0.00000000E+00
  0.00000000E+00  0.00000000E+00  0.00000000E+00
  0.00000000E+00  0.00000000E+00  0.00000000E+00
  0.00000000E+00  0.00000000E+00  0.00000000E+00
  0.00000000E+00  0.00000000E+00  0.00000000E+00
  0.00000000E+00  0.00000000E+00  0.00000000E+00
  0.00000000E+00  0.00000000E+00  0.00000000E+00
  0.00000000E+00  0.00000000E+00  0.00000000E+00
  0.00000000E+00  0.00000000E+00  0.00000000E+00
  0.00000000E+00  0.00000000E+00  0.00000000E+00
  0.00000000E+00  0.00000000E+00  0.00000000E+00
  0.00000000E+00  0.00000000E+00  0.00000000E+00
  0.00000000E+00  0.00000000E+00  0.00000000E+00
  0.00000000E+00  0.00000000E+00  0.00000000E+00
  0.00000000E+00  0.00000000E+00  0.00000000E+00
  0.00000000E+00  0.00000000E+00  0.00000000E+00
  0.00000000E+00  0.00000000E+00  0.00000000E+00
  0.00000000E+00  0.00000000E+00  0.00000000E+00
  0.00000000E+00  0.00000000E+00  0.00000000E+00
  0.00000000E+00  0.00000000E+00  0.00000000E+00
  0.00000000E+00  0.00000000E+00  0.00000000E+00
  0.00000000E+00  0.00000000E+00  0.00000000E+00
  0.00000000E+00  0.00000000E+00  0.00000000E+00
  0.00000000E+00  0.00000000E+00  0.00000000E+00
  0.00000000E+00  0.00000000E+00  0.00000000E+00
  0.00000000E+00  0.00000000E+00  0.00000000E+00
  0.00000000E+00  0.00000000E+00  0.00000000E+00
  0.00000000E+00  0.00000000E+00  0.00000000E+00
  0.00000000E+00  0.00000000E+00  0.00000000E+00
  0.00000000E+00  0.00000000E+00  0.00000000E+00
  0.00000000E+00  0.00000000E+00  0.00000000E+00
  0.00000000E+00  0.00000000E+00  0.00000000E+00
  0.00000000E+00  0.00000000E+00  0.00000000E+00
  0.00000000E+00  0.00000000E+00  0.00000000E+00
  0.00000000E+00  0.00000000E+00  0.00000000E+00
  0.00000000E+00  0.00000000E+00  0.00000000E+00
  0.00000000E+00  0.00000000E+00  0.00000000E+00
  0.00000000E+00  0.00000000E+00  0.00000000E+00
  0.00000000E+00  0.00000000E+00  0.00000000E+00
  0.00000000E+00  0.00000000E+00  0.00000000E+00
  0.00000000E+00  0.00000000E+00  0.00000000E+00
  0.00000000E+00  0.00000000E+00  0.00000000E+00
  0.00000000E+00  0.00000000E+00  0.00000000E+00
  0.00000000E+00  0.00000000E+00  0.00000000E+00
  0.00000000E+00  0.00000000E+00  0.00000000E+00
  0.00000000E+00  0.00000000E+00  0.00000000E+00
  0.00000000E+00  0.00000000E+00  0.00000000E+00
  0.00000000E+00  0.00000000E+00  0.00000000E+00
  0.00000000E+00  0.00000000E+00  0.00000000E+00
  0.00000000E+00  0.00000000E+00  0.00000000E+00
  0.00000000E+00  0.00000000E+00  0.00000000E+00
  0.00000000E+00  0.00000000E+00  0.00000000E+00
  0.00000000E+00  0.00000000E+00  0.00000000E+00
  0.00000000E+00  0.00000000E+00  0.00000000E+00
  0.00000000E+00  0.00000000E+00  0.00000000E+00
  0.00000000E+00  0.00000000E+00  0.00000000E+00
  0.00000000E+00  0.00000000E+00  0.00000000E+00
  0.00000000E+00  0.00000000E+00  0.00000000E+00
  0.00000000E+00  0.00000000E+00  0.00000000E+00
  0.00000000E+00  0.00000000E+00  0.00000000E+00
  0.00000000E+00  0.00000000E+00  0.00000000E+00
  0.00000000E+00  0.00000000E+00  0.00000000E+00
  0.00000000E+00  0.00000000E+00  0.00000000E+00
  0.00000000E+00  0.00000000E+00  0.00000000E+00
  0.00000000E+00  0.00000000E+00  0.00000000E+00
  0.00000000E+00  0.00000000E+00  0.00000000E+00
  0.00000000E+00  0.00000000E+00  0.00000000E+00
  0.00000000E+00  0.00000000E+00  0.00000000E+00
  0.00000000E+00  0.00000000E+00  0.00000000E+00
  0.00000000E+00  0.00000000E+00  0.00000000E+00
  0.00000000E+00  0.00000000E+00  0.00000000E+00
  0.00000000E+00  0.00000000E+00  0.00000000E+00
