# Supplementary material for: Supercapacitor Performance of Magnetite Nanoparticles Enhanced by a Catecholate Dispersant: Experiment and Theory
Source: Molecules. 2023 Feb 6;28(4):1562. doi: 10.3390/molecules28041562 (PMC9964791; doi:10.3390/molecules28041562)
Supplement: Supplementary file 1 [file molecules-28-01562-s001.zip › SI/Fe3O4_surface/9_layer/INCAR]

SYSTEM=Fe3O4


PREC=High 

GGA=PE # PBE
IVDW = 11 # DFT-D3 van Der Waals correction
ALGO = N #N or A

LDAU = .TRUE. # Enable DFT + U
LDAUTYPE = 2 # LSDA+U Dudaev et al.
LDAUL = 0 2 2 # O Fe-d Fe-d
LDAUU = 0 3.7 3.7 # U-value (eV) [Lutfalla et al., J. Chem. Theory Comput. 2011, 7, 2218–2223]
LDAUJ = 3*0 # J-value (eV)
LDAUPRINT = 0 # do NOT Write occupancy matrix to OUTCAR file
LMAXMIX = 4 # controls up to which l-quantum number the one-center PAW charge densities are passed through the charge density mixer

IBRION=2   # A conjugate-gradient algorithm is used to relax the ions into their instantaneous groundstate
ISIF= 2  # do not fully relax
NSW=999       # number of force optim. iterations
EDIFF=1.0E-07
EDIFFG=-0.05
NELM=999 # maximum number of electronic SC (selfconsistency) steps

LREAL = Auto

LCHARG=.FALSE.   # do NO store charge density
LWAVE=.FALSE.     # store FWs
LVTOT=.FALSE.     # write LOCPOT file contains the total local potential (in eV)

ISMEAR=1; SIGMA=0.02          # smearing Blochel

NCORE=4          # number of cores in parallel calc.
KPAR=3           # number of cores per k-point

LORBIT = 11
ISPIN=2 # collinear magnetism
MAGMOM= 40*0 20*-4.0 10*4.0 # O Fe_oct Fe_tet
