# Supplementary material for: Supercapacitor Performance of Magnetite Nanoparticles Enhanced by a Catecholate Dispersant: Experiment and Theory
Source: Molecules. 2023 Feb 6;28(4):1562. doi: 10.3390/molecules28041562 (PMC9964791; doi:10.3390/molecules28041562)
Supplement: Supplementary file 1 [file molecules-28-01562-s001.zip › SI/Fe3O4_surface/9_layer/POSCAR]

Fe30 O40                                
   1.00000000000000     
     8.4528427124000007    0.0000000000000000    0.0000000000000000
     0.0000000000000000    8.4528427124000007    0.0000000000000000
     0.0000000000000000    0.0000000000000000   33.8113708496000029
   O    Fe   Fe
    40    20    10
Selective dynamics
Direct
  0.2766497236279237  0.9641025054361015  0.0661479323317252   T   T   T
  0.2517591020698206  0.9817139099924835  0.3343137353040289   T   T   T
  0.2459524882199844  0.7365976540109864  0.2709662076666189   T   T   T
  0.0037219680419521  0.4917204409251157  0.2710106428712805   T   T   T
  0.2534023259890149  0.7440474917800157  0.1415337863333821   T   T   T
  0.0082860610075195  0.7382408779301798  0.0781862586959716   T   T   T
  0.0258974655639012  0.7133502563720754  0.3463520616682685   T   T   T
  0.4982795390748845  0.9862780029580508  0.1414893511287203   T   T   T
  0.2309539667218092  0.5045164642405258  0.0754243932872032   T   T   T
  0.2359722369338779  0.5081230908015952  0.3281613253215990   T   T   T
  0.4818768891984053  0.7540277430661223  0.0843386686783943   T   T   T
  0.4854835157594738  0.7590460132781912  0.3370756007127980   T   T   T
  0.2501690089999968  0.4898310009999989  0.2075419869999990   F   F   F
  0.2275142969755825  0.2275142969755825  0.1272444810393433   T   T   T
 -0.0104668649344066 -0.0104668649344066  0.1443182494900273   T   T   T
  0.2532619445922464  0.2532619445922464  0.2701489616708081   T   T   T
  0.0001689999999996  0.2398310009999989  0.2049580070000019   F   F   F
  0.4926341948278184  0.4926341948278184  0.2702387626837701   T   T   T
  0.2398310009999989  0.0001689999999996  0.2049580070000019   F   F   F
  0.4898310009999989  0.2501690089999968  0.2075419869999990   F   F   F
  0.7501689790000015  0.9898309710000035  0.2075419869999990   F   F   F
  0.7367380354077537  0.7367380354077537  0.1423510323291860   T   T   T
  0.4973657851721816  0.4973657851721816  0.1422612313162233   T   T   T
  0.7624856830244173  0.7624856830244173  0.2852555129606508   T   T   T
  0.5001689790000015  0.7398309710000035  0.2049580070000019   F   F   F
  0.0004668359344094  0.0004668359344094  0.2681817445099667   T   T   T
  0.7398309710000035  0.5001689790000015  0.2049580070000019   F   F   F
  0.9898309710000035  0.7501689790000015  0.2075419869999990   F   F   F
  0.7540277430661223  0.4818768891984053  0.0843386686783943   T   T   T
  0.7590460132781912  0.4854835157594738  0.3370756007127980   T   T   T
  0.7365976540109864  0.2459524882199844  0.2709662076666189   T   T   T
  0.4917204409251157  0.0037219680419521  0.2710106428712805   T   T   T
  0.7440474917800157  0.2534023259890149  0.1415337863333821   T   T   T
  0.5045164642405258  0.2309539667218092  0.0754243932872032   T   T   T
  0.5081230908015952  0.2359722369338779  0.3281613253215990   T   T   T
  0.9862780029580508  0.4982795390748845  0.1414893511287203   T   T   T
  0.7382408779301798  0.0082860610075195  0.0781862586959716   T   T   T
  0.7133502563720754  0.0258974655639012  0.3463520616682685   T   T   T
  0.9641025054361015  0.2766497236279237  0.0661479323317252   T   T   T
  0.9817139099924835  0.2517591020698206  0.3343137353040289   T   T   T
  0.2459366168410675  0.9882402569254585  0.1434550172577476   T   T   T
  0.0017597530745444  0.7440633931589359  0.2690449767422532   T   T   T
  0.5073587978176024  0.9859700715395368  0.0808450971046376   T   T   T
  0.4826412121824001  0.0040299384604657  0.3316548968953629   T   T   T
  0.2479893387191023  0.7359847042914835  0.0798966088907355   T   T   T
  0.2540153057085192  0.7420106712809003  0.3326033851092652   T   T   T
  0.2512007025219886  0.4916078509546719  0.2702247510908005   T   T   T
  0.9882402569254585  0.2459366168410675  0.1434550172577476   T   T   T
  0.4950000050000014  0.4950000050000014  0.2062499970000005   F   F   F
  0.2450000050000014  0.2450000050000014  0.2062499970000005   F   F   F
  0.7440633931589359  0.0017597530745444  0.2690449767422532   T   T   T
  0.4983921590453309  0.7387993074780140  0.1422752429092005   T   T   T
  0.9950000050000014  0.9950000050000014  0.2062499970000005   F   F   F
  0.7450000050000014  0.7450000050000014  0.2062499970000005   F   F   F
  0.7387993074780140  0.4983921590453310  0.1422752429092005   T   T   T
  0.4916078509546719  0.2512007025219886  0.2702247510908005   T   T   T
  0.9859700715395368  0.5073587978176024  0.0808450971046376   T   T   T
  0.0040299384604657  0.4826412121824001  0.3316548968953629   T   T   T
  0.7359847042914835  0.2479893387191023  0.0798966088907355   T   T   T
  0.7420106712809003  0.2540153057085192  0.3326033851092652   T   T   T
  0.8700000050000014  0.3700000050000014  0.2374999970000005   F   F   F
  0.6200000050000014  0.1199999970000007  0.1750000119999982   F   F   F
  0.8657434938552157  0.8657434938552157  0.1078493493748963   T   T   T
  0.8419775171527454  0.8419775171527454  0.3410672853384975   T   T   T
  0.6097903295339350  0.6097903295339350  0.3090415485272427   T   T   T
  0.3802096804660681  0.3802096804660681  0.1034584454727588   T   T   T
  0.1480224848472567  0.1480224848472567  0.0714327046615032   T   T   T
  0.1242565081447871  0.1242565081447871  0.3046506446251047   T   T   T
  0.3700000050000014  0.8700000050000014  0.2374999970000005   F   F   F
  0.1199999970000007  0.6200000050000014  0.1750000119999982   F   F   F
 
  0.00000000E+00  0.00000000E+00  0.00000000E+00
  0.00000000E+00  0.00000000E+00  0.00000000E+00
  0.00000000E+00  0.00000000E+00  0.00000000E+00
  0.00000000E+00  0.00000000E+00  0.00000000E+00
  0.00000000E+00  0.00000000E+00  0.00000000E+00
  0.00000000E+00  0.00000000E+00  0.00000000E+00
  0.00000000E+00  0.00000000E+00  0.00000000E+00
  0.00000000E+00  0.00000000E+00  0.00000000E+00
  0.00000000E+00  0.00000000E+00  0.00000000E+00
  0.00000000E+00  0.00000000E+00  0.00000000E+00
  0.00000000E+00  0.00000000E+00  0.00000000E+00
  0.00000000E+00  0.00000000E+00  0.00000000E+00
  0.00000000E+00  0.00000000E+00  0.00000000E+00
  0.00000000E+00  0.00000000E+00  0.00000000E+00
  0.00000000E+00  0.00000000E+00  0.00000000E+00
  0.00000000E+00  0.00000000E+00  0.00000000E+00
  0.00000000E+00  0.00000000E+00  0.00000000E+00
  0.00000000E+00  0.00000000E+00  0.00000000E+00
  0.00000000E+00  0.00000000E+00  0.00000000E+00
  0.00000000E+00  0.00000000E+00  0.00000000E+00
  0.00000000E+00  0.00000000E+00  0.00000000E+00
  0.00000000E+00  0.00000000E+00  0.00000000E+00
  0.00000000E+00  0.00000000E+00  0.00000000E+00
  0.00000000E+00  0.00000000E+00  0.00000000E+00
  0.00000000E+00  0.00000000E+00  0.00000000E+00
  0.00000000E+00  0.00000000E+00  0.00000000E+00
  0.00000000E+00  0.00000000E+00  0.00000000E+00
  0.00000000E+00  0.00000000E+00  0.00000000E+00
  0.00000000E+00  0.00000000E+00  0.00000000E+00
  0.00000000E+00  0.00000000E+00  0.00000000E+00
  0.00000000E+00  0.00000000E+00  0.00000000E+00
  0.00000000E+00  0.00000000E+00  0.00000000E+00
  0.00000000E+00  0.00000000E+00  0.00000000E+00
  0.00000000E+00  0.00000000E+00  0.00000000E+00
  0.00000000E+00  0.00000000E+00  0.00000000E+00
  0.00000000E+00  0.00000000E+00  0.00000000E+00
  0.00000000E+00  0.00000000E+00  0.00000000E+00
  0.00000000E+00  0.00000000E+00  0.00000000E+00
  0.00000000E+00  0.00000000E+00  0.00000000E+00
  0.00000000E+00  0.00000000E+00  0.00000000E+00
  0.00000000E+00  0.00000000E+00  0.00000000E+00
  0.00000000E+00  0.00000000E+00  0.00000000E+00
  0.00000000E+00  0.00000000E+00  0.00000000E+00
  0.00000000E+00  0.00000000E+00  0.00000000E+00
  0.00000000E+00  0.00000000E+00  0.00000000E+00
  0.00000000E+00  0.00000000E+00  0.00000000E+00
  0.00000000E+00  0.00000000E+00  0.00000000E+00
  0.00000000E+00  0.00000000E+00  0.00000000E+00
  0.00000000E+00  0.00000000E+00  0.00000000E+00
  0.00000000E+00  0.00000000E+00  0.00000000E+00
  0.00000000E+00  0.00000000E+00  0.00000000E+00
  0.00000000E+00  0.00000000E+00  0.00000000E+00
  0.00000000E+00  0.00000000E+00  0.00000000E+00
  0.00000000E+00  0.00000000E+00  0.00000000E+00
  0.00000000E+00  0.00000000E+00  0.00000000E+00
  0.00000000E+00  0.00000000E+00  0.00000000E+00
  0.00000000E+00  0.00000000E+00  0.00000000E+00
  0.00000000E+00  0.00000000E+00  0.00000000E+00
  0.00000000E+00  0.00000000E+00  0.00000000E+00
  0.00000000E+00  0.00000000E+00  0.00000000E+00
  0.00000000E+00  0.00000000E+00  0.00000000E+00
  0.00000000E+00  0.00000000E+00  0.00000000E+00
  0.00000000E+00  0.00000000E+00  0.00000000E+00
  0.00000000E+00  0.00000000E+00  0.00000000E+00
  0.00000000E+00  0.00000000E+00  0.00000000E+00
  0.00000000E+00  0.00000000E+00  0.00000000E+00
  0.00000000E+00  0.00000000E+00  0.00000000E+00
  0.00000000E+00  0.00000000E+00  0.00000000E+00
  0.00000000E+00  0.00000000E+00  0.00000000E+00
  0.00000000E+00  0.00000000E+00  0.00000000E+00
