# Supplementary material for: Supercapacitor Performance of Magnetite Nanoparticles Enhanced by a Catecholate Dispersant: Experiment and Theory
Source: Molecules. 2023 Feb 6;28(4):1562. doi: 10.3390/molecules28041562 (PMC9964791; doi:10.3390/molecules28041562)
Supplement: Supplementary file 1 [file molecules-28-01562-s001.zip › SI/README]

Structure files, input parameters and k-point generation are include for each calculation as POSCAR, INCAR and KPOINTS, respectively.
Adsorption calculations for each molecule (3,4-dihydroxybenzoic acid and benzoic acid) use the same INCAR and KPOINTS files for each configuration, and thus are located in the parent folder.

VASP version 5.4.4 patch level is used.
